# Supplementary material for: Comparison of short-term costs and 3-year complications in geriatric femoral neck fractures: hemiarthroplasty versus total hip arthroplasty
Source: BMC Musculoskelet Disord. 2026 Apr 21;27:474. doi: 10.1186/s12891-026-09598-z (PMC13227873; doi:10.1186/s12891-026-09598-z)
Supplement: Supplementary file 1 — Supplementary Material 1. [file 12891_2026_9598_MOESM1_ESM.xlsx]

## Sheet: Sheet1
No.	groupx	age range	gender	bmi	vas	Interval	stay	expenses($)	hypertension	diabetes	cerebrovascular disease	coronary artery disease	Parkinson	dementia	atrial fibrillation	tumor	pneumonia	liver disease	chronic renal disease	acci	ovcf	contralateral	periprosthetic	dislocation	infection	nonunion	dvt	duration(min)	blood(ml)	op
1	HHA	⩾ 90	0	18.7305	4	3	17	13332.3	1	0	1	0	0	0	0	0	0	0	0	6	0	0	0	0	0	0	0	90	200	1
2	HHA	⩾ 90	0	26.0375	4	4	14	10138.6	0	0	0	0	0	0	0	0	0	0	0	4	0	0	0	0	0	0	1	60	100	1
3	HHA	80 - 89	1	24.2215	3	6	18	7006.41	1	1	0	1	0	0	0	0	0	0	0	7	0	0	0	0	0	0	0	90	200	1
4	HHA	80 - 89	0	26.6667	2	6	21	6851.53	1	0	0	1	0	0	0	0	0	0	0	6	0	0	0	0	0	0	0	100	150	1
5	HHA	80 - 89	0	21.5139	3	4	15	10265.6	1	1	0	0	0	1	0	0	0	0	0	7	0	0	0	0	0	0	1	90	200	1
6	HHA	70 - 79	0	19.721	3	10	21	6849.86	1	0	0	0	0	1	0	0	0	0	0	5	0	0	0	0	0	0	0	90	200	0
7	HHA	80 - 89	0	18.75	3	12	11	8222.7	0	0	1	0	0	0	0	0	0	0	0	5	1	0	0	0	0	0	0	90	250	1
8	HHA	⩾ 90	0	18.7305	2	5	20	7389.97	0	0	0	0	0	0	0	1	0	0	0	6	0	0	0	0	0	0	0	90	200	1
9	HHA	80 - 89	0	25.3906	4	4	15	6758.91	1	0	0	0	0	0	0	0	0	0	0	5	0	1	0	0	0	0	0	105	250	1
10	HHA	80 - 89	0	22.8928	2	9	13	6131.2	1	0	0	0	0	0	0	0	0	0	0	5	0	0	0	0	0	0	0	90	120	1
11	HHA	⩾ 90	0	17.7778	2	4	20	7795.96	1	0	1	0	0	0	0	0	1	0	0	7	0	0	0	0	0	0	0	90	150	1
12	HHA	⩾ 60	1	17.3589	2	6	21	7454.46	0	0	0	0	0	0	0	0	0	1	0	3	0	0	0	0	0	0	0	100	100	0
13	HHA	80 - 89	0	27.8852	2	8	17	7398.19	1	1	0	0	0	1	0	1	0	0	0	9	0	0	0	0	0	0	0	90	200	1
14	HHA	80 - 89	1	22.4913	5	7	22	7974.23	1	0	0	1	0	0	0	0	0	0	0	6	0	0	1	0	0	0	0	90	200	1
15	HHA	80 - 89	0	22.6003	3	4	21	7751.25	1	1	0	0	0	0	0	0	0	0	0	6	0	1	0	0	0	0	0	70	100	1
16	HHA	80 - 89	0	29.903	3	8	22	8284.96	0	0	0	0	0	0	0	0	0	0	0	4	0	0	0	0	1	0	0	90	200	1
17	HHA	⩾ 90	0	28.0404	3	4	16	8219.08	1	1	0	1	0	0	0	0	0	0	0	7	1	0	0	0	0	0	0	100	200	1
18	HHA	70 - 79	1	22.4913	4	8	20	7381.62	0	0	1	0	0	0	0	0	1	0	0	5	0	0	0	0	0	0	0	90	200	1
19	HHA	80 - 89	1	22.4913	4	4	19	6313.51	1	0	1	0	0	0	0	0	0	0	0	6	0	0	0	0	0	0	0	90	200	1
20	HHA	80 - 89	0	18.5108	4	12	28	14727	1	0	0	0	0	0	0	0	0	0	0	5	0	0	0	0	0	0	1	90	200	1
21	HHA	80 - 89	0	17.3604	5	4	17	9848.33	0	0	0	1	0	0	0	0	0	0	0	5	0	0	0	0	0	0	0	90	200	1
22	HHA	70 - 79	0	24.974	4	5	36	12288.4	1	1	0	1	0	0	0	0	0	0	0	6	0	0	0	0	0	1	0	90	200	1
23	HHA	80 - 89	0	23.5556	3	5	36	9665.18	0	0	0	0	0	0	0	0	0	0	0	4	0	0	0	0	0	0	0	90	200	1
24	HHA	80 - 89	0	21.4844	5	4	16	7951.67	0	0	0	0	0	0	0	0	0	0	0	4	1	0	0	0	0	0	0	120	300	1
25	HHA	⩾ 90	0	18.1312	3	2	18	17843.3	0	0	0	0	0	0	0	1	0	0	0	6	0	0	0	0	0	0	1	90	300	1
26	HHA	80 - 89	0	13.9578	3	6	13	9893.45	0	0	0	0	0	1	0	1	0	0	0	7	0	0	0	0	0	0	0	90	200	1
27	HHA	70 - 79	1	24.2215	3	7	16	6954.46	1	0	1	0	0	0	0	0	0	0	0	5	0	0	0	0	0	0	0	100	200	0
28	HHA	80 - 89	0	24.974	3	4	20	10556.7	1	0	0	0	0	0	0	0	0	0	0	5	0	0	0	0	0	0	1	90	150	0
29	HHA	70 - 79	0	26.6667	4	6	13	9823.96	1	0	0	0	1	0	0	0	0	0	0	5	0	0	0	0	0	0	1	90	200	1
30	HHA	70 - 79	1	21.2245	2	10	17	7758.64	0	1	0	0	0	0	0	0	0	0	0	4	0	0	0	0	0	0	0	100	80	1
31	HHA	80 - 89	0	19.5312	4	6	22	8360.45	1	1	1	1	0	0	0	0	0	0	0	8	0	0	0	0	0	0	0	90	100	1
32	HHA	70 - 79	0	26.6667	3	2	12	8791.5	1	0	0	0	0	0	0	0	0	0	0	4	0	0	1	0	0	0	0	60	150	1
33	HHA	80 - 89	0	22.8624	2	15	30	11243.9	1	0	0	0	0	0	0	0	0	0	0	5	0	0	0	0	0	1	0	150	300	1
34	HHA	80 - 89	0	30.0433	3	6	14	6599.44	1	0	0	0	0	0	0	0	0	0	0	5	0	0	0	0	0	0	0	100	10	0
35	HHA	70 - 79	0	22.8329	5	10	27	13257.1	0	0	0	0	0	0	0	0	0	0	0	3	0	0	1	0	0	0	0	250	600	1
36	HHA	⩾ 90	0	22.6003	2	4	11	9022.7	1	0	0	1	0	0	0	0	0	0	0	6	0	0	0	0	0	0	0	100	150	1
37	HHA	⩾ 60	0	17.5278	3	6	12	10223.7	1	0	1	0	0	0	0	0	0	0	0	4	1	0	0	0	0	0	0	90	300	1
38	HHA	⩾ 90	0	20.8117	5	6	19	7484.54	0	0	1	0	0	0	0	0	0	0	0	5	0	0	0	0	0	0	0	90	200	1
39	HHA	70 - 79	0	23.4375	2	4	12	5977.02	0	0	0	0	0	0	0	0	0	0	0	3	0	0	0	0	0	0	0	110	200	0
40	HHA	70 - 79	0	20.202	5	3	11	6200.42	0	0	0	0	0	0	0	0	0	0	0	3	0	0	0	0	0	0	0	120	150	0
41	HHA	⩾ 90	0	22.2656	5	15	34	11504.5	0	0	0	0	0	0	0	0	0	0	0	4	1	0	0	0	0	0	0	90	200	1
42	HHA	80 - 89	0	21.4844	5	9	16	11174.8	1	0	0	0	0	0	0	0	0	0	0	5	0	0	0	0	0	0	1	90	200	1
43	HHA	⩾ 90	0	20	5	24	30	11990.4	1	1	1	0	0	0	0	0	0	0	0	7	0	0	0	0	0	0	0	90	200	1
44	HHA	80 - 89	0	23.4952	3	4	16	6844.15	0	0	0	0	0	0	0	0	0	0	0	4	0	0	0	0	0	0	0	90	200	1
45	HHA	80 - 89	0	20.83	5	8	28	24081.9	1	0	0	0	0	0	1	0	0	0	0	6	0	0	0	0	0	0	1	90	300	1
46	HHA	70 - 79	1	24.4898	3	13	36	8759.19	1	1	1	1	0	0	0	0	0	0	0	7	0	0	0	0	0	0	0	90	300	1
47	HHA	80 - 89	0	15.7943	2	3	12	5949.44	1	1	0	1	0	0	0	0	0	0	0	7	0	0	0	0	0	0	0	100	200	1
48	HHA	80 - 89	0	26.6667	5	6	26	6801.67	1	1	0	0	0	0	0	0	0	0	0	6	0	0	0	0	0	1	0	90	200	1
49	HHA	80 - 89	0	28.4091	3	6	26	8119.08	1	1	0	0	0	0	0	0	0	0	0	6	0	0	0	0	0	0	0	90	200	0
50	HHA	80 - 89	0	17.7096	4	2	9	5918.38	1	0	1	0	0	0	0	0	0	0	0	6	0	0	0	0	0	0	0	100	200	1
51	HHA	70 - 79	0	30.1103	3	16	52	15443.5	1	0	0	0	0	0	0	0	0	0	0	4	0	0	0	0	0	0	1	120	200	0
52	HHA	⩾ 90	0	26.0375	3	28	46	11974.1	0	0	0	0	0	0	0	0	0	0	0	4	0	0	0	0	0	1	0	90	200	1
53	HHA	⩾ 90	0	16.4444	3	6	22	7428.97	1	0	0	0	0	0	0	0	0	0	0	5	0	0	0	0	0	0	0	90	200	1
54	HHA	80 - 89	0	19.2277	3	6	23	8909.89	1	0	0	0	0	0	0	0	0	0	0	5	0	1	0	0	0	0	0	100	200	1
55	HHA	70 - 79	0	20.7008	3	2	22	15725.8	1	0	0	0	1	0	0	0	0	0	0	5	0	0	0	0	0	0	0	95	300	1
56	HHA	80 - 89	1	25.7117	3	5	15	7411.98	1	1	1	1	0	0	0	0	0	0	0	8	0	0	0	0	0	0	0	105	200	1
57	HHA	80 - 89	1	21.2245	5	2	12	6218.94	1	0	0	0	0	0	0	0	0	0	0	5	0	0	0	0	0	0	0	90	200	0
58	HHA	70 - 79	0	18.3655	3	34	55	11139.6	0	0	0	0	0	1	0	0	0	0	0	4	0	0	0	0	0	0	0	90	200	1
59	HHA	⩾ 90	1	21.9713	3	5	15	7466.43	0	0	1	0	0	0	0	1	0	0	0	7	0	0	0	0	0	0	0	100	300	1
60	HHA	⩾ 90	1	16.7969	3	4	12	6108.22	1	0	1	0	1	0	0	0	0	0	0	7	0	0	0	0	0	0	0	90	100	1
61	HHA	80 - 89	0	16.2278	5	33	11	5738.72	1	0	0	0	0	0	0	0	1	0	0	6	0	0	0	0	0	0	0	90	200	1
62	HHA	70 - 79	0	17.3604	3	5	19	8416.43	0	1	1	1	0	0	0	1	0	0	0	8	0	0	0	0	0	0	0	105	50	0
63	HHA	80 - 89	0	17.9688	3	6	20	11220.9	0	0	0	0	0	0	0	0	0	0	0	4	0	0	0	0	0	0	1	90	100	1
64	HHA	80 - 89	0	26.2222	4	6	31	7128.13	0	0	0	0	0	0	0	0	0	0	0	4	0	0	0	0	0	0	0	90	100	1
65	HHA	70 - 79	0	27.1918	3	8	28	9589.14	0	1	1	0	0	0	0	0	0	0	0	5	0	0	0	0	0	0	0	120	50	1
66	HHA	70 - 79	0	26.6667	5	5	13	5841.78	0	0	0	0	0	0	0	0	0	0	0	3	0	0	0	0	0	0	0	110	200	1
67	HHA	80 - 89	0	17.3604	4	15	25	8074.65	0	0	0	0	0	0	0	0	0	0	0	4	0	0	0	0	0	0	0	90	200	1
68	HHA	80 - 89	0	18.4911	3	11	20	13649	0	0	0	0	0	0	0	0	0	0	0	4	0	0	0	0	0	0	0	90	100	1
69	HHA	80 - 89	0	20.3125	3	8	20	7392.76	0	0	0	0	0	0	0	0	0	0	0	4	0	0	0	0	0	0	0	150	500	1
70	HHA	80 - 89	0	20.8117	5	8	24	6834.82	0	0	0	0	0	0	0	0	0	0	0	4	0	0	0	0	0	0	0	90	200	1
71	HHA	70 - 79	0	19.052	5	10	25	7951.39	1	0	0	0	0	0	0	0	0	0	0	4	0	0	0	0	0	0	0	90	200	1
72	HHA	70 - 79	1	21.2585	3	4	11	5618.52	0	0	0	0	0	0	0	0	0	0	0	3	0	0	0	0	0	0	0	90	200	0
73	HHA	80 - 89	0	18.7305	4	9	26	8120.89	0	0	0	0	0	0	1	0	0	0	0	5	0	0	0	0	0	0	0	90	200	1
74	HHA	⩾ 90	0	18.8271	5	4	8	6961.98	0	0	0	0	0	0	1	0	0	0	0	5	0	0	0	0	0	0	0	100	345	1
75	HHA	70 - 79	1	25.9516	5	3	19	6832.59	1	0	0	0	0	0	0	1	0	0	0	6	0	0	0	0	0	0	0	110	200	0
76	HHA	70 - 79	0	21.7193	5	5	19	11776.9	0	0	0	0	0	0	0	0	0	0	0	3	0	0	0	0	0	0	1	120	100	1
77	HHA	70 - 79	1	22.0386	3	4	10	6216.43	0	1	0	0	0	0	0	0	0	0	0	4	0	0	0	0	0	0	0	90	80	1
78	HHA	70 - 79	1	22.9854	3	16	26	6601.67	0	0	1	1	0	0	0	0	0	0	0	5	0	0	0	0	0	0	0	90	200	1
79	HHA	70 - 79	1	23.1481	3	7	15	6294.43	0	0	0	1	0	0	0	0	0	0	0	4	0	0	0	0	0	0	0	90	200	1
80	HHA	80 - 89	1	20.7612	5	16	36	7550.7	0	0	0	0	0	0	0	0	0	0	0	4	0	0	0	0	0	0	0	180	200	1
81	HHA	80 - 89	0	18.7305	5	6	25	11495	1	0	1	0	0	0	0	1	0	0	0	8	0	0	0	0	0	0	1	90	100	1
82	HHA	70 - 79	1	23.9869	3	2	18	10290.1	0	0	0	0	0	0	0	1	0	0	0	5	0	0	0	0	0	0	1	120	200	1
83	HHA	⩾ 90	0	21.4844	2	3	22	6543.73	1	0	0	0	0	0	0	1	0	0	0	7	0	0	0	0	0	0	0	60	200	1
84	HHA	70 - 79	0	25.7117	3	9	23	9167.13	1	0	1	0	0	0	0	0	0	0	0	5	0	0	0	0	0	0	0	120	200	1
85	HHA	⩾ 90	0	25.1096	4	5	16	5544.29	0	0	0	0	0	0	0	0	0	0	0	4	0	0	0	0	0	0	0	108	100	1
86	HHA	70 - 79	0	24.0346	3	5	25	17012	0	0	0	0	0	0	0	0	0	0	0	3	0	0	0	0	0	0	0	100	100	1
87	HHA	80 - 89	1	24.8358	2	6	14	5605.85	1	0	0	0	0	0	0	0	0	0	0	5	0	0	0	0	0	0	0	95	100	1
88	HHA	⩾ 90	0	24.6094	5	3	16	7117.41	1	0	0	0	0	0	0	0	0	0	0	5	0	0	0	0	0	0	0	90	100	1
89	HHA	⩾ 90	0	19.025	2	3	17	7467.69	0	0	0	0	0	0	0	0	0	0	0	4	0	0	0	0	0	0	0	180	200	1
90	HHA	⩾ 90	1	16.9796	4	11	26	7673.4	0	1	1	0	0	0	0	0	0	0	0	6	0	0	0	0	0	0	0	180	200	1
91	HHA	70 - 79	0	18.6709	3	17	23	9839.55	0	0	0	0	0	0	0	0	0	0	0	3	0	0	0	0	0	0	1	90	100	1
92	HHA	80 - 89	0	26.6667	5	5	17	10888.7	0	0	1	0	0	0	1	0	0	0	0	6	0	0	0	0	0	0	1	90	200	0
93	HHA	80 - 89	0	22.4323	4	5	14	6980.92	1	0	0	0	0	0	0	0	0	0	0	5	0	0	0	0	0	0	0	90	200	1
94	HHA	80 - 89	0	19.5312	3	4	9	6435.24	1	0	0	0	0	0	0	0	0	0	0	5	0	0	0	0	0	0	0	90	200	1
95	HHA	70 - 79	0	24.974	2	8	28	8048.05	1	0	0	0	0	0	0	0	0	0	0	4	0	0	0	0	0	0	1	90	200	1
96	HHA	80 - 89	1	24.2215	3	2	8	10464.6	0	0	0	0	0	0	0	0	1	0	0	5	0	0	0	0	0	0	0	60	150	1
97	HHA	80 - 89	0	17.7778	3	4	11.9497	5390.53	0	1	1	0	0	0	0	0	0	0	0	6	0	0	0	0	0	0	0	80	250	1
98	HHA	80 - 89	0	19.7239	3	7	26.3868	9325.35	1	0	0	1	0	0	0	0	0	0	0	6	0	0	0	0	0	0	0	70	100	1
99	HHA	⩾ 60	0	21.2585	0	22	40.961	15450.3	1	0	0	0	0	0	0	1	0	0	0	5	0	0	0	0	0	0	0	90	150	1
100	HHA	80 - 89	0	20	5	9	26.7997	11426.3	1	1	0	0	0	0	0	0	0	0	0	6	0	0	0	0	0	0	1	90	190	1
101	HHA	80 - 89	0	21.3599	5	18	30.1929	10602.8	0	0	0	0	0	0	1	0	0	0	0	5	0	0	0	0	0	0	0	90	100	1
102	HHA	80 - 89	0	18.662	2	17	80.6999	22718.7	0	0	0	0	0	0	0	0	0	0	0	4	0	0	0	0	0	0	0	90	210	1
103	HHA	70 - 79	1	24.2123	6	6	33.8457	6435.65	1	0	1	0	0	0	0	0	0	0	0	5	0	0	0	0	0	0	0	90	100	1
104	HHA	70 - 79	0	25.7812	2	3	20.1674	6679.67	1	0	1	0	0	0	0	0	0	0	0	5	0	0	0	0	0	0	0	90	100	0
105	HHA	70 - 79	1	18.7242	6	1	12.752	5066.71	1	1	0	0	0	0	0	0	0	0	0	5	0	0	0	0	0	0	0	60	100	0
106	HHA	70 - 79	1	24.3911	2	10	21.8026	5444.85	1	1	1	0	0	0	0	0	0	0	0	6	0	0	0	0	0	0	0	90	200	1
107	HHA	70 - 79	0	18.026	2	2	24.7002	7190.53	1	0	0	0	0	0	0	0	0	0	0	4	0	0	0	0	0	0	0	90	70	1
108	HHA	⩾ 90	0	18.7305	2	5	22.9812	5639.14	1	0	1	1	0	0	0	0	0	0	0	7	0	0	0	0	0	0	0	90	100	1
109	HHA	⩾ 90	1	20.2812	8	9	22.3889	9008.91	0	0	0	0	0	0	0	0	0	0	0	4	0	0	0	0	0	0	0	90	93	1
110	HHA	80 - 89	0	22.8329	6	4	7.69671	5139.28	0	0	0	0	0	0	0	0	0	0	0	4	0	0	0	0	0	0	0	90	300	1
111	HHA	70 - 79	0	21.9671	3	12	32.6744	8258.36	1	0	0	0	0	0	1	0	1	0	0	6	0	0	0	0	0	0	0	90	195	1
112	HHA	⩾ 60	1	20.5151	2	7	17.453	7113.65	0	0	0	0	0	0	0	0	0	0	0	2	0	0	0	0	0	0	1	189	400	1
113	HHA	80 - 89	0	20.1348	2	5	20.4183	11317.4	1	0	0	0	0	0	0	0	0	0	0	5	0	0	0	0	0	0	1	90	100	1
114	HHA	80 - 89	0	18.6115	6	7	20.6826	6683.43	1	0	1	0	0	0	0	0	0	0	0	6	0	0	0	0	0	0	0	90	200	1
115	HHA	80 - 89	0	20.4491	2	6	10.6591	5692.06	1	0	0	0	0	0	0	0	0	0	0	5	0	0	0	0	0	0	0	90	200	1
116	HHA	80 - 89	0	30.0433	2	3	17	7139.28	1	1	1	0	0	0	0	0	0	0	0	7	0	0	1	0	0	0	0	200	400	1
117	HHA	80 - 89	0	18.4911	6	10	19.6412	11427.3	0	0	1	0	0	1	0	0	0	0	0	6	0	0	0	0	0	0	0	90	100	1
118	HHA	70 - 79	0	16.0231	2	21	37.9973	9787.74	1	1	0	0	0	0	0	0	1	0	0	6	0	0	0	0	0	0	0	90	150	1
119	HHA	⩾ 90	0	16.5289	2	8	22.0832	7953.2	0	1	0	0	0	0	0	0	0	0	0	5	0	0	0	0	0	0	0	90	300	1
120	HHA	70 - 79	0	22.0317	5	9	23.0217	6016.16	0	0	1	0	0	0	0	0	0	0	0	4	0	0	0	0	0	0	0	90	200	1
121	HHA	80 - 89	0	19.1111	5	11	28.98	9972.56	0	1	1	1	0	0	0	0	0	0	0	7	0	0	0	0	0	0	0	90	100	1
122	HHA	⩾ 90	1	24.2215	5	7	24.979	8936.49	1	0	0	0	0	0	0	0	0	0	0	5	0	0	0	0	0	0	0	90	100	1
123	HHA	80 - 89	0	27.1106	2	6	35.8059	8066.02	1	0	0	0	0	0	0	0	0	0	0	5	0	0	0	0	0	0	0	90	180	1
124	HHA	80 - 89	1	23.6614	5	10	24.9761	7071.59	1	1	1	0	0	0	0	0	0	0	0	7	0	0	0	0	0	0	0	90	100	1
125	HHA	80 - 89	0	22.213	2	10	21.7306	7964.62	1	1	0	0	0	0	0	0	0	0	0	6	0	0	0	0	0	0	0	90	160	1
126	HHA	80 - 89	0	23.4375	2	11	25.5801	6951.39	0	0	0	0	0	0	0	0	0	0	0	4	0	0	0	0	0	0	0	90	200	1
127	HHA	80 - 89	0	20.4444	2	6	13.795	11468	0	0	0	0	0	0	0	0	1	0	0	5	0	0	0	0	0	0	0	90	100	1
128	HHA	80 - 89	1	20.7612	0	7	21.524	11602.2	0	0	0	1	0	0	0	0	0	0	0	5	0	0	0	0	0	0	0	90	100	1
129	HHA	70 - 79	1	24.4898	5	18	40.8336	26167.1	1	1	0	0	0	0	0	0	0	0	0	5	0	0	0	0	0	0	0	90	60	1
130	HHA	80 - 89	1	18.3655	6	22	42.0113	10331.3	0	0	0	0	0	0	0	0	1	0	0	5	0	0	0	0	0	0	0	90	200	1
131	HHA	70 - 79	0	17.5781	2	20	28.8936	9895.82	0	0	0	0	0	0	0	0	0	0	0	3	0	0	0	0	0	0	0	60	200	1
132	HHA	⩾ 90	0	16.6493	2	11	20.5164	12379.4	1	1	0	0	0	0	0	0	0	0	0	6	0	0	0	0	0	0	0	120	300	1
133	HHA	80 - 89	0	25.7117	7	6	13.5555	14402.4	1	0	0	0	0	0	0	0	0	0	0	5	0	0	0	0	0	0	0	120	300	1
134	HHA	⩾ 90	0	17.301	2	4	18.0099	12625.2	0	0	0	0	0	0	0	0	0	0	0	4	0	0	0	0	0	0	0	60	200	1
135	HHA	⩾ 90	0	27.3438	5	9	19.2995	12094.8	0	0	0	1	0	0	0	0	1	0	0	6	0	0	0	0	0	0	0	60	300	1
136	HHA	80 - 89	0	19.9594	2	14	35.3994	11941.1	1	1	0	0	0	0	1	0	0	0	0	7	0	0	0	0	0	0	0	90	300	1
137	HHA	80 - 89	0	19.8373	2	6	16.6318	11270.2	0	0	0	0	0	0	0	0	0	0	0	4	0	0	0	0	0	0	0	90	100	1
138	HHA	80 - 89	1	15.7768	2	43	21.8078	14248.6	0	0	0	0	0	0	0	0	1	0	0	5	0	0	0	0	0	0	0	90	100	1
139	HHA	⩾ 90	0	19.5312	8	12	21.732	13567.4	0	1	1	0	0	0	1	0	0	0	0	7	1	0	0	0	0	0	0	90	100	1
140	HHA	80 - 89	0	29.1363	2	7	38.0008	16071	1	1	0	0	0	0	0	0	0	0	0	6	0	0	0	0	0	1	0	90	100	1
141	HHA	70 - 79	0	25.7117	2	6	10.6518	9387.47	1	1	1	0	0	1	0	0	0	0	0	7	0	0	0	0	0	0	0	90	50	0
142	HHA	80 - 89	0	19.5312	2	4	11.8392	10071.2	1	0	0	0	1	0	0	0	0	0	0	6	0	0	0	0	0	0	0	60	200	1
143	HHA	⩾ 90	1	20.202	5	6	28.0068	12804	1	0	0	0	0	0	0	0	0	0	0	5	0	0	0	0	0	0	0	60	250	1
144	HHA	80 - 89	1	19.1406	6	6	21.7579	13418.2	0	0	0	1	0	0	0	0	0	0	0	5	0	0	0	0	0	0	0	60	50	1
145	HHA	⩾ 90	0	18.369	5	5	16.7728	11416	0	0	1	0	0	0	1	0	0	0	0	6	0	0	0	0	0	0	0	60	50	1
146	HHA	80 - 89	0	21.3593	2	10	10.0283	10149.2	0	0	0	1	0	0	0	0	0	0	0	5	0	0	0	0	0	0	0	60	50	1
147	HHA	80 - 89	0	22.0741	2	4	14.064	10124.5	1	1	0	0	0	0	0	0	0	0	0	6	0	0	0	0	0	0	0	60	50	1
148	HHA	80 - 89	0	22.3081	2	6	15.846	10323.4	0	0	0	1	0	0	0	0	0	0	0	5	0	0	0	0	0	0	0	60	50	1
149	HHA	⩾ 90	1	18.026	2	7	20.6121	11357.1	0	0	1	1	0	0	0	0	0	0	0	6	0	0	0	0	0	0	0	60	40	1
150	HHA	⩾ 90	0	18.2615	5	2	11.9925	10602.6	1	0	0	0	0	0	0	0	0	0	0	5	0	1	0	0	0	0	0	60	55	1
151	HHA	80 - 89	0	22.8624	2	14	25.845	12780.6	0	1	0	1	0	0	0	0	0	0	0	6	0	0	0	0	0	0	0	65	57	1
152	HHA	80 - 89	0	20	5	7	17.8484	10773.4	1	0	0	0	1	0	0	0	1	1	0	8	0	0	0	0	0	0	0	60	100	1
153	HHA	80 - 89	0	22.0741	2	6	17.9092	10480.9	1	1	1	0	0	0	1	0	0	0	0	8	0	0	0	0	0	0	0	80	100	1
154	HHA	⩾ 90	0	20.0288	5	5	23.934	11709.1	0	0	1	0	0	0	0	0	0	0	0	5	0	0	0	0	0	0	0	80	200	1
155	HHA	80 - 89	1	15.7808	5	7	27.4321	11763.5	1	1	0	1	0	0	0	0	0	0	0	7	0	0	0	0	0	0	0	90	100	1
156	HHA	80 - 89	1	23.3887	2	2	7.53706	9203.34	1	0	0	0	0	1	0	0	0	0	0	6	0	0	0	0	0	0	0	80	100	1
157	HHA	80 - 89	0	24.4646	2	13	22.6505	12120.9	0	0	1	1	0	0	1	0	0	0	0	7	0	0	0	0	0	0	0	80	100	1
158	HHA	80 - 89	0	26.0375	8	6	15.3611	10183.1	1	0	0	0	0	0	0	0	0	0	0	5	0	0	0	0	0	0	0	120	50	1
159	HHA	80 - 89	0	26.8386	5	8	15.7226	10121.9	0	1	0	0	0	0	0	0	0	0	0	5	0	0	0	0	0	0	0	70	50	1
160	HHA	70 - 79	0	25.3906	2	7	19.9409	11514.8	1	1	1	0	0	0	0	0	0	0	0	6	0	0	0	0	0	0	0	90	133	1
161	HHA	80 - 89	0	25.6312	2	7	20.7661	11991.1	1	1	1	1	0	0	0	0	0	0	0	8	0	0	0	0	0	0	0	70	90	1
162	HHA	80 - 89	0	22.8625	2	3	35.5837	14143.6	1	1	0	0	0	0	0	0	0	1	0	7	1	0	0	0	0	0	0	90	105	1
163	HHA	70 - 79	0	22.0317	2	5	21.9415	9127.44	1	1	0	0	0	1	0	0	0	0	0	6	0	0	0	0	0	0	0	105	150	1
164	HHA	⩾ 90	1	19.8177	5	2	20.9848	10070.6	0	0	0	0	0	0	0	0	0	0	0	4	0	0	0	0	0	0	0	100	87	1
165	HHA	70 - 79	1	22.0386	3	5	20	13298.3	1	0	0	1	0	0	0	0	0	0	0	5	0	0	0	1	0	0	0	60	100	1
166	HHA	80 - 89	0	19.5312	2	3	15.6676	9772.01	0	0	0	0	0	0	1	0	0	0	0	5	0	1	0	0	0	0	0	90	100	1
167	HHA	⩾ 90	0	24.4646	2	3	10.6975	9515.46	0	0	0	0	0	0	0	0	0	0	0	4	0	0	0	0	0	0	0	100	80	1
168	HHA	80 - 89	1	21.3039	2	7	13.7253	10089	1	0	0	0	0	0	0	0	0	0	0	5	0	0	0	0	0	0	0	105	100	1
169	HHA	80 - 89	0	16.4366	2	4	14.4891	9372.28	0	0	0	0	0	0	0	0	0	0	0	4	0	0	0	0	0	0	0	100	80	1
170	HHA	⩾ 90	0	19.9792	5	6	16.7747	9901.67	0	0	1	0	0	0	0	0	0	0	0	5	1	0	0	0	0	0	0	80	101	1
171	HHA	80 - 89	0	18.0662	2	2	9.18704	8864.07	0	0	0	0	0	0	0	0	1	0	0	5	1	0	0	0	0	0	0	60	100	1
172	HHA	80 - 89	0	21.4844	2	2	14	8320.33	1	1	0	0	0	0	0	0	0	0	0	6	0	1	0	0	0	0	0	90	94	1
173	HHA	⩾ 60	0	24.0346	5	4	14.5851	8217.41	1	1	0	0	0	0	0	0	0	0	0	4	0	0	0	0	0	0	0	100	90	1
174	HHA	80 - 89	0	25.3333	2	4	14.7365	9986.35	0	0	0	0	0	0	0	0	0	0	0	4	0	0	0	0	0	0	0	90	100	1
175	HHA	80 - 89	0	19.9792	5	4	9.24663	8500.7	0	0	0	0	0	0	0	0	0	0	0	4	0	0	0	0	0	0	0	105	80	1
176	HHA	80 - 89	0	20.7031	5	7	14.85	9428.55	1	1	1	0	1	0	0	0	0	0	1	9	0	0	0	0	0	0	0	90	100	1
177	HHA	80 - 89	0	17.898	5	4	15.5876	7947.63	0	0	0	0	0	0	0	0	0	0	0	4	0	0	0	0	0	0	0	90	90	1
178	HHA	80 - 89	0	17.9688	2	5	13	6840.95	1	0	0	0	0	0	0	0	0	0	0	5	0	1	0	0	0	0	0	95	80	1
179	HHA	80 - 89	0	21.3333	2	4	11.7197	8902.23	1	0	1	0	1	0	0	0	0	0	0	7	0	0	0	0	0	1	0	90	100	1
180	HHA	70 - 79	1	23.3887	2	19	29.6548	9044.29	1	1	0	0	0	0	0	1	0	0	0	7	0	0	0	0	0	0	0	100	80	1
181	HHA	⩾ 90	1	20.7612	2	4	19.5959	10014.8	0	0	0	0	0	0	0	0	0	0	0	4	0	0	0	0	0	0	0	90	100	1
182	HHA	80 - 89	0	18.6851	5	7	22.0805	10406.1	0	0	0	0	0	0	0	0	0	0	0	4	0	0	0	0	0	0	0	105	90	1
183	HHA	⩾ 90	0	18.5901	5	4	11.2387	8728.97	1	0	0	0	0	0	0	0	0	0	0	5	0	0	0	0	0	0	0	100	90	1
184	HHA	80 - 89	0	22.6562	2	9	29.6832	8964.76	0	1	0	1	0	0	0	0	1	0	0	7	0	1	0	0	0	0	0	100	90	1
185	HHA	80 - 89	0	20.5442	3	2	14	13468.4	1	1	0	0	0	0	0	0	0	0	0	6	0	0	0	0	0	0	0	110	90	1
186	HHA	80 - 89	0	23.1911	2	5	13.4166	6568.11	0	0	0	0	0	0	0	0	0	0	0	4	0	0	0	0	0	0	0	60	100	1
187	HHA	⩾ 90	0	22.0604	5	2	15.9444	8192.48	1	1	0	0	0	0	0	0	0	0	0	6	0	0	0	0	0	0	0	60	100	1
188	HHA	70 - 79	1	18.5911	5	18	17.613	8842.34	0	0	1	1	0	0	0	0	0	0	0	5	0	0	0	0	0	0	0	100	100	1
189	HHA	80 - 89	0	20	5	5	16.6822	7933.29	0	0	0	0	0	0	0	1	0	0	0	6	0	0	0	0	0	0	0	90	90	1
190	HHA	80 - 89	0	25.3906	2	3	14.8088	9056.13	1	1	0	0	0	0	1	0	0	0	0	7	0	0	0	0	0	0	0	100	90	1
191	HHA	80 - 89	0	22.8928	5	9	19.6201	7888.72	0	0	0	0	0	0	0	0	0	0	0	4	1	0	0	0	0	0	0	90	100	1
192	HHA	80 - 89	0	20.9572	2	9	39.7083	13431.8	0	0	0	0	0	0	0	0	0	0	0	4	0	0	0	0	0	1	0	100	90	1
193	HHA	⩾ 90	0	16.0231	2	3	14.973	6676.04	1	0	0	0	0	0	0	0	0	0	0	5	0	0	0	0	0	0	0	80	100	1
194	HHA	80 - 89	0	16.6493	5	2	16	9112.12	1	0	0	0	0	0	0	0	0	0	0	5	0	1	0	0	0	0	0	60	90	1
195	HHA	80 - 89	0	35.1562	2	7	15.8235	9955.71	1	0	0	0	0	0	0	0	0	0	0	5	0	0	0	0	0	0	0	105	80	1
196	HHA	⩾ 90	0	22.0317	2	7	17.7697	10357.7	1	0	1	1	0	0	1	0	0	0	0	8	0	0	0	0	0	0	0	90	100	1
197	HHA	80 - 89	0	30.2222	2	2	17.0093	7874.09	1	0	1	0	1	0	1	0	0	0	0	8	0	0	0	0	0	0	0	90	90	1
198	HHA	70 - 79	0	29.3848	5	9	17.0875	11361.1	0	0	0	0	0	0	0	0	0	0	0	3	0	0	0	0	0	0	0	100	90	1
199	HHA	80 - 89	1	21.4844	10	6	14.0382	10050.3	0	0	0	0	0	0	0	0	0	0	0	4	0	0	0	0	0	0	0	100	90	1
200	HHA	80 - 89	1	17.301	2	10	17.8356	12811.8	1	0	0	0	1	0	0	0	0	0	0	6	0	0	0	0	0	0	0	110	100	1
201	HHA	80 - 89	1	19.487	2	5	9.66064	9505.43	0	0	0	0	0	0	0	0	0	0	0	4	0	0	0	0	0	0	0	120	90	1
202	HHA	80 - 89	0	20.0288	5	10	14.9772	9210.31	1	1	0	0	0	0	0	0	0	0	0	6	0	0	0	0	0	0	0	95	100	1
203	HHA	80 - 89	0	23.8281	2	4	21.8913	9447.21	1	1	0	0	0	0	0	0	0	0	0	6	0	0	0	0	0	0	0	100	100	1
204	HHA	⩾ 90	0	21.875	2	4	17.4876	8618.38	0	0	0	0	0	0	0	0	0	0	0	4	0	0	0	0	0	0	0	90	100	1
205	HHA	80 - 89	0	29.1363	2	4	7.5702	8310.17	1	0	1	0	0	0	0	0	0	0	0	6	0	0	0	0	0	0	0	90	70	1
206	HHA	80 - 89	0	20.202	2	4	14.0223	9700.14	0	0	0	0	0	0	0	0	0	0	0	4	0	0	0	0	0	0	0	90	100	1
207	HHA	80 - 89	0	21.4844	5	2	8.70182	8810.17	0	0	0	0	0	0	0	0	0	0	0	4	0	0	0	0	0	0	0	70	100	1
208	HHA	80 - 89	1	22.8571	2	2	20.3048	9643.73	1	0	0	0	0	0	0	0	0	0	0	5	0	0	0	0	0	0	0	60	100	1
209	HHA	80 - 89	1	21.4844	2	8	16.042	9936.21	1	0	1	0	0	0	0	0	0	0	0	6	0	0	0	0	0	0	0	60	100	1
210	HHA	80 - 89	1	25.9516	5	3	22.9134	10846.8	1	1	0	0	0	0	0	0	0	0	0	6	0	0	0	0	0	0	0	70	100	1
211	HHA	80 - 89	0	29.1363	5	6	19.8459	11442.2	1	1	0	0	0	0	0	0	0	0	0	6	0	0	0	0	0	0	0	60	100	1
212	HHA	⩾ 90	0	20.5457	2	5	23.8488	10702.4	1	1	0	1	0	0	0	0	0	0	0	7	0	0	0	0	0	1	0	70	100	1
213	HHA	⩾ 90	0	19.5312	2	3	10.7594	7807.24	0	0	0	0	0	0	0	0	0	0	0	4	0	0	0	0	0	0	0	60	50	1
214	HHA	80 - 89	0	31.25	2	3	16.6121	8499.16	0	0	0	0	0	0	0	0	0	0	0	4	0	0	0	0	0	0	0	80	110	1
215	HHA	80 - 89	0	21.7193	2	14	22.1536	7883.43	1	1	0	0	0	0	0	1	0	0	0	8	0	0	0	0	0	0	0	90	90	1
216	HHA	⩾ 90	0	13.3333	5	15	26.8879	11354.7	0	0	0	0	0	0	0	1	0	0	0	6	0	0	0	0	0	0	0	120	200	1
217	HHA	80 - 89	0	24.974	2	2	12.4519	9902.65	0	1	0	1	0	0	0	0	0	0	1	7	0	0	0	0	0	0	0	90	100	1
218	HHA	80 - 89	0	19.5312	5	5	10.5982	8418.25	1	0	0	0	0	0	0	0	0	0	1	6	0	0	0	0	0	0	0	70	100	1
219	HHA	80 - 89	0	27.3438	2	8	13.9313	7219.22	0	0	0	0	0	0	0	0	0	0	0	4	0	0	0	0	0	0	0	60	100	1
220	HHA	⩾ 90	0	17.1468	2	2	15.0985	8071.31	1	0	0	1	0	0	0	0	0	0	0	6	0	0	0	0	0	0	0	90	100	1
221	HHA	⩾ 90	0	20	5	4	10.7075	9390.11	1	0	0	0	0	0	0	0	1	0	0	6	0	0	0	0	0	0	0	70	100	1
222	HHA	⩾ 90	1	17.301	2	3	12.8664	10867.5	0	0	0	0	0	0	0	0	0	0	0	4	0	0	0	0	0	0	0	70	100	1
223	HHA	80 - 89	0	16.8889	2	5	20.036	9894.01	1	0	0	0	1	0	0	0	0	0	0	6	1	0	0	0	0	0	0	60	50	1
224	HHA	80 - 89	1	20.0617	2	1	11.5881	10596.9	0	0	0	0	0	0	0	0	0	1	0	5	0	0	0	0	0	0	0	70	200	1
225	HHA	70 - 79	1	20.0474	5	7	16.9651	11545.3	0	1	0	0	0	1	0	0	0	0	0	5	0	0	0	0	0	0	0	70	100	1
226	HHA	80 - 89	0	18.7305	2	5	13.6813	8586.63	1	0	0	1	0	0	0	0	0	0	0	6	0	0	0	0	0	0	0	70	100	1
227	HHA	80 - 89	1	22.4913	2	3	10.6994	10294.3	1	0	1	0	0	0	0	0	0	0	0	6	0	0	0	0	0	0	0	80	100	1
228	HHA	80 - 89	0	31.2175	5	2	8.06965	7551.53	0	0	0	0	0	0	0	0	0	0	0	4	0	0	0	0	0	0	0	90	100	1
229	HHA	80 - 89	0	30.4832	2	22	34.8567	15195.5	0	0	0	0	0	0	0	0	0	0	0	4	0	0	0	0	0	0	0	90	100	1
230	HHA	80 - 89	1	19.487	5	12	22.9662	11930.6	1	0	1	0	0	0	0	0	0	0	0	6	0	0	0	0	0	0	0	60	100	1
231	HHA	80 - 89	0	19.025	5	4	12.6527	6944.01	0	0	0	0	0	0	0	0	0	0	0	4	0	0	0	0	0	0	0	60	100	1
232	HHA	80 - 89	1	22.0932	2	12	27.8015	10208.9	1	0	0	0	0	0	0	0	0	0	0	5	0	0	0	0	0	0	0	60	100	1
233	HHA	80 - 89	0	17.7154	5	6	20.7928	9800.42	1	0	1	0	0	0	0	0	0	0	0	6	0	0	0	0	0	0	0	60	110	1
234	HHA	⩾ 90	0	18.6709	3	3	21.5849	9457.52	0	0	1	0	0	0	0	0	0	0	0	5	0	0	0	0	0	0	0	60	100	1
235	HHA	80 - 89	0	20.6612	5	11	29.7327	10565	0	1	0	0	0	0	0	1	0	0	0	7	0	0	0	0	0	0	0	60	50	1
236	HHA	80 - 89	0	20.2848	5	4	11.4472	9767.55	0	0	0	0	0	0	1	0	0	0	0	5	0	0	0	0	0	0	0	60	100	1
237	HHA	80 - 89	0	19.5312	7	4	9.709	7887.33	0	0	0	0	0	0	0	0	0	0	0	4	0	0	0	0	0	0	0	60	100	1
238	HHA	⩾ 90	1	18.026	5	6	4.96639	8377.3	0	0	1	1	0	0	0	0	0	0	1	7	0	0	0	1	0	0	0	70	110	1
239	HHA	80 - 89	0	22.8329	7	7	14.6984	9099.58	1	0	0	0	0	0	0	0	0	0	0	5	0	0	0	0	0	0	0	60	100	1
240	HHA	⩾ 90	0	24.0346	5	4	18.8656	8695.13	1	1	0	0	0	0	0	0	0	0	0	6	0	0	0	0	0	0	0	60	100	1
241	HHA	70 - 79	0	20.202	5	7	14	10758.4	0	0	1	0	1	0	0	0	0	0	0	5	0	0	0	1	0	0	0	70	100	1
242	HHA	80 - 89	1	27.5482	2	5	14.5627	8666.02	1	1	0	0	0	0	0	0	0	0	0	6	0	0	0	0	0	0	0	70	100	1
243	HHA	80 - 89	1	21.2585	5	6	33.5522	10259.5	0	0	1	0	0	0	0	0	0	0	0	5	1	0	0	0	0	0	0	70	100	1
244	HHA	⩾ 90	0	24.0346	5	10	4.86694	8409.19	1	0	1	0	0	0	0	0	0	0	1	7	0	0	0	0	0	1	0	60	100	1
245	HHA	70 - 79	0	22.3133	2	3	30.9611	12186.2	0	0	0	0	0	0	0	0	0	0	0	3	0	0	1	0	0	0	0	70	100	1
246	HHA	80 - 89	0	17.7778	5	11	19.8025	8670.89	0	0	0	0	0	0	0	0	0	0	0	4	0	0	0	0	0	0	0	60	100	1
247	HHA	80 - 89	0	28.0404	5	6	16.7348	11189.4	1	0	0	0	0	0	0	0	0	0	0	5	0	0	0	0	0	0	0	60	100	1
248	HHA	80 - 89	0	20.202	5	6	17.8777	10014.5	1	0	0	0	0	0	0	1	0	0	0	7	0	0	0	0	0	0	0	60	100	1
249	HHA	80 - 89	0	21.2183	5	3	11.6003	9659.61	1	0	0	0	1	0	0	0	0	0	0	6	0	0	0	0	0	0	0	60	100	1
250	HHA	⩾ 90	0	25.0657	3	4	10.459	7617.41	1	0	1	0	0	0	0	1	0	0	0	8	0	0	0	0	0	0	0	50	100	1
251	HHA	80 - 89	1	20.202	2	3	7.74829	7876.18	1	0	0	0	0	0	0	0	0	0	0	5	0	0	0	0	0	0	0	70	100	1
252	HHA	⩾ 90	1	20.7008	2	11	17.8441	9962.95	1	0	1	0	0	0	0	0	0	0	0	6	0	0	0	0	0	0	0	60	100	1
253	HHA	80 - 89	1	20.7612	2	6	78.8905	15651.4	1	0	1	0	0	0	0	0	0	0	0	6	0	0	0	0	0	0	0	80	100	1
254	HHA	80 - 89	0	17.7154	2	13	12.6069	10072.3	1	0	1	0	0	0	0	0	0	0	0	6	0	0	0	0	0	0	0	60	100	1
255	HHA	80 - 89	0	17.5781	5	4	9.56623	8276.04	1	0	1	0	0	0	0	0	0	0	0	6	0	0	0	0	0	0	0	70	100	1
256	HHA	70 - 79	0	19.5312	5	5	13.8815	8294.85	1	0	0	0	0	0	0	1	0	0	0	6	0	0	0	0	0	0	0	50	100	1
257	HHA	⩾ 90	1	15.625	2	5	19.3832	10315.9	0	0	1	0	0	0	0	0	0	0	0	5	0	0	0	0	0	0	0	100	200	1
258	HHA	⩾ 60	0	24.7676	2	5	13.5228	7872.98	1	1	1	0	0	0	0	0	0	0	0	5	0	0	0	0	0	0	0	70	100	1
259	HHA	70 - 79	1	21.0077	7	25	34.0365	11639.7	1	0	0	0	0	0	0	1	0	0	0	6	0	0	0	0	0	0	0	50	100	1
260	HHA	80 - 89	1	21.4844	5	4	8.6473	10032.7	0	0	0	0	0	0	0	0	0	0	0	4	0	0	0	0	0	0	0	50	100	1
261	HHA	80 - 89	0	20.6612	2	5	10.8971	7886.07	1	0	0	0	0	0	0	0	0	0	0	5	0	0	0	0	0	0	0	70	100	1
262	HHA	70 - 79	0	27.6888	8	5	16.0468	7820.61	1	1	0	0	0	0	0	0	0	0	0	5	0	0	0	0	0	0	0	70	100	1
263	HHA	⩾ 90	0	20.0877	2	7	23.0764	8778.69	1	1	0	0	0	0	0	0	0	0	0	6	0	0	0	0	0	0	0	50	100	1
264	HHA	70 - 79	1	20.202	2	10	14.8917	8997.35	1	0	0	1	0	0	0	0	0	0	0	5	0	0	0	1	0	0	0	90	100	1
265	HHA	⩾ 90	0	16.6493	8	4	17.0002	9274.65	1	0	0	0	0	0	0	0	0	0	0	5	0	0	0	0	0	0	0	50	100	1
266	HHA	80 - 89	1	25.3906	2	10	13.7995	10993.5	0	0	0	0	0	0	0	0	0	0	0	4	0	0	0	0	0	0	0	70	100	1
267	HHA	80 - 89	1	17.9592	5	4	12.7282	10013.5	1	0	1	0	0	0	0	0	0	0	0	6	0	0	0	0	0	0	0	80	110	1
268	HHA	⩾ 90	0	16.0145	7	6	21.7442	9241.5	1	0	0	0	0	0	0	0	0	0	0	5	0	0	0	0	0	0	0	60	100	1
269	HHA	80 - 89	0	29.9688	5	4	19.1106	10524.5	1	1	0	0	0	0	0	0	0	0	0	6	0	0	0	0	0	0	0	120	200	1
270	HHA	80 - 89	0	25.9695	5	7	22.7158	11857.7	0	0	0	0	0	0	0	0	0	0	0	4	0	0	0	0	0	0	1	70	100	1
271	HHA	80 - 89	0	26.8923	5	7	20.4681	10346.7	0	0	0	0	0	0	0	0	0	0	0	4	0	0	0	0	0	0	0	60	100	1
272	HHA	⩾ 90	0	23.5556	7	5	17.023	7858.22	0	0	0	1	0	0	0	0	0	0	0	5	0	0	0	0	0	0	0	60	100	1
273	HHA	80 - 89	0	18.0172	5	5	20.7388	10267.5	0	0	0	0	0	0	0	0	0	0	0	4	0	0	0	0	0	0	0	120	500	1
274	HHA	80 - 89	1	22.0386	2	3	15.6931	9710.31	0	0	0	0	0	0	0	0	0	0	0	4	0	0	0	0	0	0	0	60	100	1
275	HHA	80 - 89	0	26.2976	2	5	18.8144	8813.23	1	0	0	0	0	0	0	0	0	0	0	5	0	0	0	0	0	0	0	90	100	1
276	HHA	80 - 89	0	17.5781	5	5	23.8731	9468.94	1	1	0	0	0	0	0	1	0	0	0	8	0	0	0	0	0	0	0	60	100	1
277	HHA	70 - 79	1	22.8571	2	7	26.7602	10648.1	0	0	0	1	0	0	0	1	0	0	0	6	0	0	0	0	0	0	0	120	200	1
278	HHA	80 - 89	0	18.026	2	8	21	13113	0	0	1	0	0	0	1	0	0	0	0	6	0	0	0	0	0	0	1	70	100	1
279	HHA	80 - 89	1	17.301	5	5	34.9168	8501.25	0	0	0	0	0	0	0	0	0	0	0	4	0	0	0	0	0	1	0	70	100	1
280	HHA	80 - 89	0	20.83	2	3	20.7934	9350.7	0	0	0	0	0	0	0	0	0	0	0	4	0	0	0	0	0	0	0	60	150	1
281	HHA	⩾ 90	0	20.0288	5	5	18.8694	8694.43	0	0	0	0	0	0	0	0	0	0	0	4	0	0	0	0	0	0	0	60	100	1
282	HHA	⩾ 60	0	24.6548	2	6	23.002	12512.1	1	0	0	0	0	0	0	0	0	0	0	3	0	0	1	0	0	0	0	120	400	1
283	HHA	80 - 89	1	25.9516	5	7	17.9137	11473	0	0	0	0	0	0	0	0	0	0	0	4	0	0	0	0	0	0	0	60	50	1
284	HHA	⩾ 90	0	20.7008	5	6	19.704	8670.06	0	0	0	0	0	0	0	0	0	0	0	4	0	0	0	0	0	0	0	60	50	1
285	HHA	80 - 89	0	22.6003	2	6	27.7125	10523	1	0	0	0	0	1	0	0	1	0	0	7	0	0	0	0	0	0	0	60	100	1
286	HHA	80 - 89	0	22.2137	2	40	21.8961	10167.3	0	0	0	0	0	0	0	0	1	0	0	5	0	0	0	0	0	0	0	60	90	1
287	HHA	⩾ 90	0	18.4911	5	2	11.7887	9210.72	0	1	1	0	0	0	0	0	0	0	0	6	0	0	0	0	0	0	0	60	110	1
288	HHA	⩾ 90	0	20.202	5	6	14.801	9690.67	0	0	0	0	0	0	0	0	0	0	0	4	0	0	0	0	0	0	0	60	100	1
289	HHA	80 - 89	0	24.4444	2	5	12.6631	8727.44	1	0	0	0	0	0	0	0	0	0	0	5	0	0	0	0	0	0	0	70	100	1
290	HHA	70 - 79	0	17.5278	5	5	8.9684	8789.69	0	1	1	0	0	0	0	1	0	0	1	8	0	0	0	0	0	0	0	60	200	1
291	HHA	80 - 89	1	19.721	5	5	12.3363	9189.28	0	0	0	0	0	0	0	0	0	0	0	4	0	0	0	0	0	0	0	60	110	1
292	HHA	80 - 89	0	16.8242	7	4	13.959	9303.76	0	0	0	1	0	0	0	0	0	0	0	5	0	0	0	0	0	0	0	60	100	1
293	HHA	80 - 89	0	20.0288	3	5	13.9181	9077.3	0	0	0	0	0	0	0	0	0	0	0	4	0	0	0	0	0	0	0	70	100	1
294	HHA	80 - 89	0	27.0552	3	4	20.9106	9490.39	1	1	0	0	0	0	0	0	0	0	0	6	0	0	0	0	0	0	0	60	105	1
295	HHA	80 - 89	0	16.6493	3	2	15.7656	9986.07	1	0	0	0	0	0	0	0	0	0	0	5	0	0	0	0	0	0	0	60	120	1
296	HHA	80 - 89	1	21.1463	3	5	17.5391	9782.31	1	0	0	0	0	0	0	0	0	0	0	5	0	0	0	0	0	0	0	60	100	1
297	HHA	80 - 89	0	18.026	3	4	15.5302	8695.26	0	0	0	0	0	0	0	0	0	0	0	4	0	0	0	0	0	0	0	70	110	1
298	HHA	⩾ 90	0	17.898	3	5	17.6689	9416.71	1	0	0	0	0	0	0	0	0	0	0	5	0	0	0	0	0	0	0	70	100	1
299	HHA	80 - 89	0	18.2899	3	14	25.8278	10434.5	1	0	0	0	0	0	0	0	0	0	0	5	0	0	0	0	0	0	0	70	100	1
300	HHA	80 - 89	0	18.8189	3	3	23.777	10700.8	1	1	1	0	0	0	0	0	0	0	0	7	0	0	0	0	0	0	0	70	100	1
301	HHA	80 - 89	0	18.2183	3	2	8.76806	9086.63	0	0	1	0	0	0	0	0	0	0	0	5	0	0	0	0	0	0	0	65	110	1
302	HHA	80 - 89	0	20.9321	3	4	10.7042	8826.6	0	0	0	0	0	0	0	0	0	0	0	4	0	0	0	0	0	0	0	70	110	1
303	HHA	⩾ 90	0	21.0772	3	2	7.63087	7806.69	0	0	0	0	0	0	0	0	0	0	0	4	0	0	0	0	0	0	0	60	100	1
304	HHA	80 - 89	1	22.4913	4	5	10.7124	9368.52	1	0	0	0	0	0	0	0	0	0	0	5	0	0	0	0	0	0	0	70	110	1
305	HHA	80 - 89	0	21.0772	3	2	17.5426	9743.18	1	0	0	0	0	0	0	1	0	0	0	7	0	0	0	0	0	0	0	70	44	1
306	HHA	⩾ 90	0	21.2279	4	3	11.1528	9913.37	1	1	0	0	0	0	0	0	0	0	0	6	0	0	0	0	0	0	0	70	100	1
307	HHA	⩾ 90	1	22.3094	3	7	16.5662	10173.4	0	0	0	0	0	0	0	0	0	0	0	4	0	0	0	0	0	0	0	70	100	1
308	HHA	⩾ 90	0	19.9481	3	4	19.7966	9362.95	1	0	0	1	0	0	0	0	0	0	0	6	0	0	0	0	0	0	0	60	100	1
309	HHA	⩾ 90	0	19.8141	3	2	14.9244	9320.89	1	0	0	0	0	0	0	0	0	0	0	5	0	0	0	0	0	0	0	60	100	1
310	HHA	80 - 89	1	21.0772	3	12	18.9314	10244.4	1	0	0	0	0	0	0	0	0	0	0	5	0	0	0	0	0	0	0	70	100	1
311	HHA	⩾ 90	0	20.3954	2	2	13.6371	9392.34	0	0	0	0	0	0	0	0	0	0	0	4	0	0	0	0	0	0	0	90	100	1
312	HHA	80 - 89	1	23.3887	3	6	2.22128	13826.7	1	1	0	0	1	0	0	0	0	0	0	7	0	0	0	0	0	0	0	70	100	1
313	HHA	⩾ 90	0	18.4425	3	6	17.8125	10529.9	0	0	0	0	0	0	0	1	0	0	0	6	0	0	0	0	0	0	0	60	200	1
314	HHA	80 - 89	0	19.1953	3	4	13.7889	9142.34	0	0	0	0	0	0	0	0	0	0	0	4	0	0	0	0	0	0	0	70	100	1
315	HHA	⩾ 90	0	19.9219	3	6	8.8138	8211	0	0	0	0	0	0	0	0	0	0	0	4	0	0	0	0	0	0	0	90	200	1
316	HHA	80 - 89	1	25.3934	3	8	14.9277	8793.59	1	0	0	1	0	0	0	0	0	0	0	6	0	0	0	0	0	0	0	70	100	1
317	HHA	80 - 89	0	20.3125	3	6	14.7145	9637.19	1	0	0	0	0	0	0	0	0	0	0	5	0	0	0	0	0	0	0	60	100	1
318	HHA	70 - 79	1	20.7031	3	3	15.764	8749.72	1	0	0	0	0	1	0	0	0	0	0	5	0	0	0	0	0	0	0	60	110	1
319	HHA	⩾ 90	0	21.0077	3	4	15.3865	9096.8	1	0	0	0	0	0	0	1	0	0	0	7	0	1	0	0	0	0	0	80	150	1
320	HHA	80 - 89	0	20.0288	2	5	19	9147.77	1	0	0	0	0	0	0	0	0	0	0	5	0	0	0	0	0	0	0	70	100	1
321	HHA	80 - 89	1	22.3863	3	11	17.7597	10211.4	0	0	1	0	0	0	0	1	0	0	0	7	0	0	0	0	0	0	0	80	120	1
322	HHA	⩾ 90	0	19.9219	3	41	10.4889	10241.5	0	0	0	0	0	0	0	0	0	0	0	4	0	0	0	0	0	0	0	70	100	1
323	HHA	80 - 89	0	19.5312	3	9	18.3944	11450.4	0	0	0	0	0	0	0	0	0	0	0	4	0	0	0	0	0	0	0	70	100	1
324	HHA	80 - 89	1	18.6851	8	4	11.8589	8290.81	1	0	0	0	0	0	0	0	0	0	0	5	0	1	0	0	0	0	0	70	100	1
325	HHA	80 - 89	0	19.1406	3	5	16.517	8405.01	0	0	0	0	0	0	0	0	0	0	0	4	0	0	0	0	0	0	0	70	100	1
326	HHA	80 - 89	1	21.551	3	4	14.9745	11531.6	1	0	0	0	0	0	0	0	0	0	0	5	0	0	0	0	0	0	0	75	95	1
327	HHA	80 - 89	1	23.1837	3	6	12.4954	10538.6	1	0	1	0	0	0	0	0	1	0	0	7	0	0	0	0	0	0	0	70	100	1
328	HHA	⩾ 90	0	17.1875	3	5	12.6782	9128.13	0	0	0	0	0	0	0	0	0	0	0	4	0	0	0	0	0	0	0	70	100	1
329	HHA	⩾ 90	1	23.7812	3	5	10	8302.51	1	1	0	0	0	0	0	0	0	0	0	6	0	0	0	0	0	0	0	60	100	1
330	HHA	⩾ 90	0	17.1875	3	11	18.9056	10063.9	1	0	0	0	0	0	0	0	0	0	0	5	0	0	0	0	0	0	0	60	150	1
331	HHA	⩾ 90	0	16.5889	4	3	16	7793.87	1	1	0	0	0	0	0	0	0	0	0	6	0	1	0	0	0	0	0	60	100	1
332	HHA	⩾ 90	0	17.9089	3	4	19	7479.81	1	1	0	0	0	0	0	0	0	0	0	6	0	0	0	0	0	0	0	50	250	1
333	HHA	80 - 89	0	17.6898	3	11	16.9778	9399.86	1	0	0	1	0	0	0	1	0	0	0	8	0	0	1	0	0	0	0	50	150	1
334	HHA	⩾ 90	0	16.7311	3	7	19.6434	8751.67	0	0	0	1	0	0	0	0	0	0	0	5	0	0	0	0	0	0	0	50	150	1
335	HHA	⩾ 90	0	18.3655	4	4	7.85462	8167.55	0	0	0	0	0	0	0	0	0	0	0	4	0	0	0	0	0	0	0	80	100	1
336	HHA	⩾ 90	0	15.6046	3	2	12	9321.31	1	1	0	0	0	0	0	0	0	0	0	6	0	0	0	0	0	1	0	60	100	1
337	HHA	80 - 89	1	24.4898	3	33	21	9045.13	1	0	0	0	0	0	0	0	0	0	0	5	0	0	1	0	0	0	0	80	250	1
338	HHA	80 - 89	1	23.1206	2	5	6.89388	8511.56	0	0	0	0	0	0	0	0	0	0	0	4	0	0	0	0	0	0	0	50	100	1
339	HHA	80 - 89	0	19.1406	2	7	13.2213	9240.95	0	1	0	0	0	0	0	0	0	0	0	5	0	0	0	0	0	0	0	80	250	1
340	HHA	80 - 89	0	18.9036	3	6	11.4707	8312.67	0	0	0	0	0	0	0	0	0	0	0	4	0	1	0	0	0	0	0	80	250	1
341	HHA	80 - 89	0	19.9219	3	5	8	7022.7	0	0	0	0	0	0	0	0	0	0	0	4	0	0	0	0	0	0	0	50	150	1
342	HHA	⩾ 90	0	17.9688	2	9	15.7918	8671.03	0	1	0	0	0	0	0	0	0	0	0	5	0	0	0	0	0	0	0	80	220	1
343	HHA	⩾ 90	1	22.9854	3	7	18.8168	9376.18	0	0	0	0	0	0	0	0	0	0	0	4	0	0	0	0	0	0	0	50	100	1
344	HHA	80 - 89	0	15.2219	3	5	12.4724	8496.94	0	0	0	0	0	0	0	0	0	0	0	4	0	0	1	0	0	0	0	40	100	1
345	HHA	⩾ 90	0	16.9747	2	13	27.4833	10977.4	1	0	0	0	0	0	0	0	0	0	0	5	0	0	0	0	0	0	0	80	100	1
346	HHA	⩾ 90	1	22.3863	3	5	11.6906	8706.13	0	0	0	0	0	0	0	0	0	0	0	4	0	0	0	0	0	0	0	80	100	1
347	HHA	⩾ 90	0	17.4449	3	2	8.01282	7435.93	0	0	0	0	0	0	0	0	0	0	0	4	0	0	0	0	0	0	0	80	100	1
348	HHA	⩾ 90	1	23.3887	3	4	11.4956	8797.21	0	0	0	0	0	0	0	0	0	0	0	4	0	0	0	0	0	0	0	80	100	1
349	HHA	⩾ 90	1	23.3887	3	4	13	7914.9	1	0	0	0	0	0	0	0	0	0	0	5	0	1	0	0	0	0	0	80	105	1
350	HHA	⩾ 90	1	23.0546	3	5	14.7068	9267.97	1	0	0	0	0	0	0	0	0	0	0	5	0	0	0	0	0	0	0	90	100	1
351	HHA	80 - 89	1	22.7204	3	4	14	8541.5	0	0	0	0	0	0	0	0	0	0	0	4	0	1	0	0	0	0	0	40	100	1
352	HHA	80 - 89	1	22.3863	3	5	12.1492	8303.34	0	0	0	0	0	0	0	0	0	0	0	4	0	0	0	0	0	0	0	40	100	1
353	HHA	⩾ 90	1	22.7204	3	5	12.8548	8627.16	1	0	0	0	0	0	0	0	0	0	0	5	0	0	0	0	0	0	0	40	100	1
354	HHA	⩾ 90	0	16.6493	3	12	22.3084	11129.8	1	0	0	1	0	0	0	0	0	0	0	6	0	0	0	0	0	0	0	50	110	1
355	HHA	80 - 89	0	18.8271	3	3	10.0689	7897.91	0	0	0	0	0	0	0	0	0	0	0	4	0	0	0	0	0	0	0	50	120	1
356	HHA	80 - 89	0	18.591	3	3	10.7555	8782.87	1	1	0	0	0	0	0	1	0	0	0	8	0	0	0	0	0	0	0	60	105	1
357	HHA	⩾ 90	0	17.2879	3	3	12.8786	9097.21	0	0	0	0	0	0	0	0	0	0	0	4	0	0	0	0	0	0	0	70	100	1
358	HHA	⩾ 90	1	22.7204	3	3	13.0089	9956.55	0	0	1	0	0	0	0	0	0	0	0	5	0	0	0	0	0	0	0	70	100	1
359	HHA	80 - 89	0	18.026	3	5	16.685	8907.8	0	0	0	0	0	0	0	0	0	0	0	4	0	0	0	0	0	0	0	60	100	1
360	HHA	⩾ 90	0	17.7999	3	10	20.3948	9528.41	1	1	1	1	0	0	0	0	0	0	0	8	0	0	0	0	0	0	0	60	100	1
361	HHA	80 - 89	0	19.6752	2	5	18.8303	8056.55	0	0	0	0	0	0	0	0	0	0	0	4	0	0	0	0	0	0	0	70	90	1
362	HHA	⩾ 90	0	20.3125	3	5	16.3794	8833.01	0	0	0	0	0	0	0	0	0	0	0	4	0	0	0	0	0	0	0	60	100	1
363	HHA	80 - 89	0	19.433	3	6	13.5917	9032.31	0	0	0	0	0	0	0	0	0	0	0	4	0	0	0	0	0	0	0	60	100	1
364	HHA	80 - 89	0	19.433	3	2	13.8311	8575.07	1	0	0	0	0	0	0	0	0	0	1	6	0	0	0	0	0	0	0	70	100	1
365	HHA	70 - 79	0	16.937	3	5	17.6599	9013.51	1	0	0	1	0	0	0	0	0	0	0	5	0	0	0	0	0	0	0	80	100	1
366	HHA	80 - 89	0	17.3134	2	3	14.5483	9364.21	0	0	0	0	0	0	0	0	0	0	0	4	0	0	0	0	0	0	0	60	100	1
367	HHA	80 - 89	0	17.7999	3	4	15.5112	7998.05	0	0	0	0	0	0	0	0	0	0	0	4	0	0	0	0	0	0	0	80	100	1
368	HHA	80 - 89	0	15.6225	3	5	15.84	8542.76	1	0	0	0	1	0	0	0	0	0	0	6	0	0	0	0	0	0	0	60	100	1
369	HHA	80 - 89	1	22.0522	3	2	17.9572	8843.45	1	0	0	0	0	0	0	0	0	0	0	5	0	0	0	0	0	0	0	65	120	1
370	HHA	80 - 89	0	16.9747	2	8	19.9642	9997.63	0	0	0	0	0	0	0	0	0	0	0	4	0	0	0	0	0	0	0	70	100	1
371	HHA	80 - 89	0	18.8271	3	8	16.8323	9436.49	0	0	0	0	0	0	0	0	0	0	0	4	0	0	0	0	0	0	0	50	100	1
372	HHA	⩾ 90	0	23.4375	5	8	13.7956	10050.4	0	0	0	0	0	0	0	0	0	0	0	4	0	0	1	0	0	0	0	70	100	1
373	HHA	⩾ 90	1	22.0522	3	5	12.3989	8618.25	1	0	0	0	0	0	0	0	0	0	0	5	0	0	0	0	0	0	0	60	100	1
374	HHA	80 - 89	0	17.7999	4	9	19.5932	9464.62	1	0	1	0	0	0	0	0	0	0	0	6	0	0	0	0	0	0	0	75	100	1
375	HHA	⩾ 90	0	18.3594	3	4	20.712	11118.7	0	0	0	0	0	0	0	0	0	0	0	4	0	0	0	0	0	0	0	60	100	1
376	HHA	⩾ 90	0	18.591	3	3	9.88907	8553.62	0	0	0	0	0	0	0	0	0	0	0	4	0	0	0	0	0	0	0	60	100	1
377	HHA	⩾ 90	0	17.3134	3	21	27.7826	9668.66	0	0	0	0	0	1	0	0	0	0	0	5	0	0	0	0	0	0	0	70	110	1
378	HHA	⩾ 90	0	20.2848	2	10	16.9703	8536.35	0	0	1	0	0	0	0	0	0	0	0	5	1	0	0	0	0	0	0	80	120	1
379	HHA	80 - 89	0	19.8347	3	8	21.8409	9993.18	1	0	0	0	0	0	0	0	0	0	0	5	0	0	0	0	0	0	0	55	110	1
380	HHA	⩾ 90	0	19.4734	2	7	14.8005	7617.97	0	0	0	0	0	0	0	0	0	0	0	4	0	0	0	0	0	0	0	50	110	1
381	HHA	80 - 89	0	18.591	3	7	16.5656	8882.59	0	0	0	0	0	0	0	1	0	0	0	6	0	0	0	0	0	0	0	60	100	1
382	HHA	80 - 89	1	22.3863	3	6	11.6181	7703.2	0	0	0	0	0	0	0	0	1	0	0	5	0	0	0	0	0	0	0	90	200	1
383	HHA	80 - 89	0	18.7305	3	14	23.9063	8461.56	0	1	1	0	0	0	0	0	0	0	0	6	0	0	0	0	0	0	0	70	100	1
384	HHA	80 - 89	0	20.0288	2	5	14.092	8037.19	1	0	0	0	0	0	0	0	0	0	0	5	0	0	0	0	0	0	0	70	100	1
385	HHA	80 - 89	0	20.1733	3	7	17.9976	8443.18	1	1	0	0	0	0	0	1	0	0	0	8	0	0	0	0	0	0	0	60	100	1
386	HHA	⩾ 90	0	18.4911	2	3	11.731	8100.14	0	0	0	0	0	0	0	0	0	0	0	4	0	1	0	0	0	0	0	50	105	1
387	HHA	80 - 89	0	20.3244	3	7	13.9591	7833.29	1	0	1	0	0	0	0	0	0	0	0	6	0	0	0	0	0	0	0	60	105	1
388	HHA	80 - 89	1	18.7109	3	8	20.869	10517.8	1	0	1	0	0	0	0	0	0	0	0	6	0	0	0	0	0	0	0	70	105	1
389	HHA	80 - 89	0	17.6898	2	3	8.17094	7477.72	0	0	0	0	0	0	0	0	0	0	0	4	0	0	0	0	0	0	0	65	100	1
390	HHA	70 - 79	1	21.4692	3	11	13.8222	14125.6	0	1	1	0	0	0	0	0	0	0	0	5	0	0	0	0	0	0	0	60	150	1
391	HHA	⩾ 90	0	16.7969	2	5	21.8696	9752.37	1	1	1	1	0	0	0	0	0	0	0	8	0	0	0	0	0	0	0	60	100	1
392	HHA	80 - 89	0	16.937	3	5	7.90197	7924.09	1	0	0	0	0	0	0	0	0	0	0	5	0	0	0	0	0	0	0	60	100	1
393	HHA	80 - 89	1	20.898	3	6	16.9007	9701.39	1	1	0	0	1	0	0	0	0	0	0	7	0	0	0	0	0	0	0	90	100	1
394	HHA	80 - 89	0	17.9688	2	8	11.7495	8114.21	1	1	0	0	0	0	0	0	0	0	0	6	0	0	0	0	0	0	0	60	100	1
395	HHA	80 - 89	0	19.052	3	5	11.9973	8802.92	0	0	0	0	0	0	0	0	0	0	0	4	0	0	0	0	0	0	0	60	100	1
396	HHA	⩾ 90	0	16.5889	3	3	13	8647.35	1	1	0	0	0	0	0	0	0	0	0	6	0	0	0	0	0	0	0	70	100	1
397	HHA	80 - 89	0	18.75	3	11	18.6747	8264.07	1	1	0	0	0	0	0	0	0	0	0	6	0	0	0	0	0	0	0	55	100	1
398	HHA	⩾ 90	0	17.9688	3	6	13.061	8848.47	0	0	1	0	0	0	0	0	0	0	0	5	0	0	0	0	0	0	0	60	100	1
399	HHA	⩾ 90	0	17.5781	2	6	20.8767	8785.52	1	0	1	0	0	0	0	0	0	0	0	6	0	0	0	0	0	0	0	60	100	1
400	HHA	⩾ 90	0	18.8271	2	7	13.5678	8277.44	1	0	0	0	0	0	0	0	0	0	0	5	0	0	0	0	0	0	0	60	100	1
401	HHA	80 - 89	0	19.5312	3	4	9.70442	8669.36	0	0	0	0	0	0	0	0	0	0	0	4	0	0	0	0	0	0	0	55	120	1
402	HHA	80 - 89	0	18.424	5	3	11.9198	8212.26	1	0	0	0	0	0	0	0	0	0	0	5	0	1	0	0	0	0	0	60	100	1
403	HHA	⩾ 90	0	17.5781	2	3	9.77929	9751.81	1	0	0	0	0	0	0	0	0	0	0	5	0	0	0	0	0	0	0	70	110	1
404	HHA	80 - 89	0	18.4911	3	4	11.9652	7253.76	0	1	0	0	0	0	0	0	0	0	0	5	1	0	0	0	0	0	0	70	100	1
405	HHA	⩾ 90	0	16.7969	3	2	9.96397	8152.23	1	0	0	0	0	0	0	0	0	0	0	5	0	0	0	0	0	0	0	60	100	1
406	HHA	⩾ 90	0	20.8117	3	6	26.2942	10412.4	1	1	0	0	0	0	0	0	0	0	0	6	0	0	0	0	0	0	0	60	100	1
407	HHA	⩾ 90	1	17.301	3	9	20.9027	9729.67	1	0	0	0	0	0	0	0	0	0	0	5	0	0	0	0	0	0	0	70	100	1
408	HHA	70 - 79	1	20.8086	3	7	21.1029	9673.96	0	0	0	0	1	0	0	0	0	1	0	5	0	1	0	0	0	0	0	70	100	0
409	HHA	70 - 79	1	23.3887	3	8	21.1029	8678.27	0	0	0	0	1	0	0	0	0	1	0	5	0	0	0	0	0	0	0	80	250	1
410	HHA	⩾ 90	0	16.4062	3	6	16.7394	8708.08	1	1	0	0	0	0	0	0	0	0	0	6	0	0	0	0	0	0	0	70	100	1
411	HHA	80 - 89	0	17.5781	3	3	14.7203	7961.84	1	0	1	0	0	0	0	0	0	0	0	6	0	0	1	0	0	0	0	90	100	1
412	HHA	70 - 79	0	27.3438	3	7	18.7156	7437.33	0	1	0	0	0	0	0	0	0	0	0	4	0	0	0	0	0	0	0	90	100	1
413	HHA	80 - 89	0	22.8928	3	3	23.9319	15282.3	1	0	0	0	0	0	0	0	0	0	0	5	0	0	0	0	0	0	0	120	100	1
414	HHA	80 - 89	0	22.6562	3	5	17.687	7672.56	0	0	0	0	0	1	0	0	0	0	0	5	0	0	0	0	0	0	0	70	100	1
415	HHA	⩾ 90	0	18.026	2	7	13.7668	6846.8	1	0	0	0	0	0	0	0	0	0	0	5	0	0	0	0	0	0	0	60	100	1
416	HHA	80 - 89	1	29.3878	3	10	24.084	11846.5	1	0	0	0	0	0	0	0	1	0	0	6	0	0	0	0	0	0	0	80	150	1
417	HHA	70 - 79	0	22.8329	3	8	21.7685	10401.8	0	0	0	0	0	0	0	0	0	0	0	3	0	0	0	0	0	0	0	70	200	1
418	HHA	⩾ 90	0	17.898	3	4	18.6525	7935.79	0	0	0	0	0	0	0	0	0	0	0	4	0	0	0	0	0	0	0	60	100	1
419	HHA	70 - 79	0	19.2277	3	4	12.0386	7943.31	0	0	1	0	0	0	0	0	0	0	0	4	0	0	0	1	0	0	0	60	100	1
420	HHA	80 - 89	1	23.4509	3	3	18.6314	8820.89	0	0	0	0	0	0	0	0	0	0	0	4	0	0	0	0	0	0	0	60	100	1
421	HHA	⩾ 90	0	17.6254	3	3	17.922	9862.4	0	0	0	0	0	0	0	0	0	0	0	4	1	0	0	0	0	0	0	60	50	1
422	HHA	⩾ 90	1	24.1115	3	4	15.4602	10118.5	0	0	0	0	0	0	0	0	0	0	0	4	0	0	0	0	0	0	0	70	50	1
423	HHA	⩾ 90	0	17.7999	3	4	21.2132	8308.36	1	1	0	1	0	0	0	0	0	0	0	7	0	0	0	0	0	0	0	70	100	1
424	HHA	80 - 89	0	15.8079	3	5	11.7455	6534.96	0	0	0	0	0	0	0	0	0	0	0	4	0	0	0	0	0	0	0	70	100	1
425	HHA	⩾ 90	0	15.8221	3	7	51.3889	13323.4	0	0	0	0	0	0	0	0	0	0	0	4	0	0	0	0	0	0	0	120	400	1
426	HHA	⩾ 90	1	23.7812	3	6	26.7067	11414.6	1	0	0	0	0	0	0	0	0	0	0	5	0	0	0	0	0	0	0	90	150	1
427	HHA	80 - 89	1	21.4692	4	3	11.8352	8025.35	0	0	0	0	0	0	0	0	0	0	0	4	0	0	0	0	0	0	0	60	100	1
428	HHA	⩾ 90	0	17.7999	5	2	17.9626	9978.69	0	0	0	0	0	0	0	0	0	0	0	4	0	0	0	0	0	0	0	120	250	1
429	HHA	⩾ 90	0	17.4818	3	6	19.4121	8745.26	0	0	0	0	0	0	0	0	0	0	0	4	0	0	0	0	0	0	0	100	300	1
430	HHA	70 - 79	0	23.2335	3	5	27.5302	9527.72	0	0	1	0	0	0	0	0	0	0	0	4	0	1	0	0	0	0	0	60	100	1
431	HHA	⩾ 90	0	17.4044	3	5	17.7235	9043.04	0	0	0	0	0	0	0	0	0	0	0	4	0	0	0	0	0	0	0	50	100	1
432	HHA	⩾ 90	0	17.0392	3	4	11.1384	7202.51	1	0	0	0	0	0	0	0	0	0	0	5	0	1	0	0	0	0	0	50	100	1
433	HHA	⩾ 90	0	16.6335	3	3	17	7290.53	1	0	0	0	0	0	0	0	0	0	0	5	0	0	0	0	0	0	0	45	100	1
434	HHA	80 - 89	0	16.5607	3	5	15.9173	8655.43	0	0	1	0	0	0	0	0	0	0	0	5	0	0	0	0	0	0	0	70	200	1
435	HHA	⩾ 90	0	15.9875	3	5	28.7834	9625.63	0	0	0	0	0	0	0	0	0	0	0	4	0	0	0	0	0	0	0	50	100	1
436	HHA	⩾ 90	0	16.937	3	6	12.6745	7953.9	0	0	0	0	0	0	0	0	0	0	0	4	0	0	0	0	0	0	0	80	200	1
437	HHA	80 - 89	1	22.46	3	7	20.8122	10350.7	1	1	0	0	0	0	0	0	1	0	0	7	0	0	0	0	0	0	0	45	50	1
438	HHA	⩾ 90	0	16.0037	3	5	18.924	8778.83	1	0	0	0	0	0	0	0	0	0	0	5	0	0	0	0	0	0	0	70	100	1
439	HHA	⩾ 90	0	16.4237	3	3	10.9241	8090.95	0	0	0	0	0	0	0	0	0	0	0	4	0	0	0	0	0	0	0	70	100	1
440	HHA	80 - 89	0	20.3125	3	3	19.9706	9600.97	0	0	0	0	0	0	0	0	0	0	0	4	0	1	0	0	0	0	0	70	200	1
441	HHA	80 - 89	0	26.6667	3	2	13.6076	7899.72	1	0	0	0	0	0	0	1	0	0	0	7	0	0	0	0	0	0	0	80	100	1
442	HHA	70 - 79	1	24.6181	4	5	19.9006	10578.8	0	1	0	1	0	0	0	1	0	0	0	7	0	0	0	0	0	0	0	60	100	1
443	HHA	80 - 89	0	19.6283	3	4	17.6186	9029.67	1	1	0	0	0	0	0	0	0	0	0	6	0	0	0	0	0	0	0	70	100	1
444	HHA	80 - 89	1	20.7612	3	4	16.6864	8463.79	0	0	0	0	0	0	0	0	0	0	0	4	0	0	0	0	0	0	0	60	50	1
445	HHA	80 - 89	0	18.8189	3	6	18.8226	9144.99	0	1	0	0	0	0	0	0	0	0	0	5	0	0	0	0	0	0	0	60	50	1
446	HHA	⩾ 90	1	19.721	5	6	19.8286	9687.19	0	0	0	0	0	0	0	0	0	0	0	4	0	0	0	0	0	0	0	60	110	1
447	HHA	80 - 89	1	19.8177	3	10	22.7077	8588.3	0	0	0	0	0	0	0	0	0	0	0	4	0	0	0	0	0	0	0	70	100	1
448	HHA	80 - 89	1	16.5289	2	8	18.6264	9533.15	0	0	0	0	0	0	0	0	0	0	0	4	0	0	0	0	0	0	0	70	150	1
449	HHA	80 - 89	0	22.0317	5	13	30.8547	9469.5	0	0	0	0	0	0	0	0	0	0	0	4	0	0	0	0	0	0	0	70	100	1
450	HHA	⩾ 90	0	19.5312	3	7	22.5736	8907.52	0	1	0	0	0	0	0	0	0	0	0	5	0	0	0	0	0	0	0	60	100	1
451	HHA	80 - 89	0	26.6667	3	7	21.3137	9743.73	0	0	0	0	0	0	0	0	0	0	0	4	0	0	0	0	0	0	0	70	100	1
452	HHA	80 - 89	0	17.9282	3	4	25.9527	9990.39	0	1	0	1	0	0	0	1	0	0	0	8	0	0	0	0	0	0	0	70	100	1
453	HHA	80 - 89	0	24.0346	5	4	11.1624	8181.34	0	0	0	0	0	0	0	0	0	0	0	4	0	0	0	0	0	0	0	60	100	1
454	HHA	80 - 89	0	20.202	3	16	18.5669	9596.8	1	1	0	0	0	0	0	0	0	0	0	6	0	1	0	0	0	0	0	70	100	1
455	HHA	80 - 89	0	19.5312	3	4	27.9375	8207.94	0	0	0	0	0	0	0	0	0	0	0	4	0	0	0	0	0	0	0	80	400	1
456	HHA	70 - 79	0	21.4844	3	3	17.0743	7838.44	0	0	0	0	0	0	0	0	0	0	0	3	0	0	0	0	0	0	0	70	200	1
457	HHA	70 - 79	0	25.5102	3	7	17.4381	9573.54	0	0	0	0	0	0	0	0	0	0	0	3	0	0	0	0	0	0	0	80	200	1
458	HHA	80 - 89	0	15.5556	3	2	16.3788	7805.71	0	0	0	0	0	0	0	0	0	0	0	4	0	1	0	0	0	0	0	60	100	1
459	HHA	80 - 89	0	24.974	7	3	16.5382	7398.47	1	0	0	0	0	0	0	0	0	0	0	5	0	0	0	0	0	0	0	60	50	1
460	HHA	⩾ 90	1	26.1224	2	3	16.6301	6872.01	1	0	0	0	0	0	0	0	0	0	0	5	0	0	0	0	0	0	0	120	200	1
461	HHA	80 - 89	0	25.3902	3	6	16.0948	6703.62	0	0	0	0	0	0	0	0	0	0	0	4	0	0	0	0	0	0	0	80	150	1
462	HHA	80 - 89	0	16.7311	5	3	15.8021	7577.44	0	0	0	0	0	0	0	0	0	0	0	4	0	0	0	0	0	0	0	70	100	1
463	HHA	80 - 89	0	18.3655	7	18	23.856	9187.33	0	0	0	0	0	0	0	0	0	0	0	4	0	0	0	0	0	0	0	70	100	1
464	HHA	80 - 89	0	21.7784	3	8	42.8796	8639.14	1	1	0	0	0	1	0	0	0	0	0	7	0	0	0	0	0	1	0	70	150	1
465	HHA	⩾ 90	0	21.4844	2	6	28.4789	9555.15	0	0	0	0	0	0	0	0	0	0	0	4	0	1	0	0	0	0	0	70	300	1
466	HHA	80 - 89	0	18.2899	3	3	16.843	8168.66	0	1	0	0	0	0	0	0	0	0	0	5	0	0	0	0	0	0	0	70	120	1
467	HHA	80 - 89	0	22.213	3	2	13.8937	8699.72	0	0	0	0	1	0	0	0	0	0	0	5	0	0	0	0	0	0	0	70	100	1
468	HHA	⩾ 90	0	18.2563	2	5	20	7855.01	0	0	0	0	0	0	0	0	0	0	0	4	0	1	0	0	0	0	0	60	100	1
469	HHA	80 - 89	0	20	2	4	16.7487	7561.42	0	0	0	0	0	0	0	0	0	0	0	4	0	0	0	0	0	0	0	75	100	1
470	HHA	⩾ 90	0	17.6309	2	6	23.9498	8618.38	0	0	0	0	0	0	0	0	0	0	0	4	0	0	0	0	0	0	0	90	110	1
471	HHA	⩾ 90	0	24.974	2	7	15.4672	8537.05	0	0	0	0	0	0	0	0	0	0	0	4	0	0	0	0	0	0	0	80	150	1
472	HHA	80 - 89	0	27.0552	2	5	16.6631	8586.91	0	0	0	0	0	0	0	0	0	0	0	4	0	0	0	0	0	0	0	60	100	1
473	HHA	80 - 89	1	23.03	5	3	16.667	8397.77	0	0	0	0	0	0	0	0	0	0	0	4	0	0	0	0	0	0	1	70	110	1
474	HHA	⩾ 90	1	14.6924	1	2	15.8408	8543.73	0	0	0	0	0	0	0	0	0	0	0	4	0	0	0	0	0	0	0	60	100	1
475	HHA	80 - 89	0	20.0288	3	5	28	8087.33	0	0	0	0	0	0	0	0	0	0	0	4	0	0	1	0	0	0	0	75	124	1
476	THA	70 - 79	0	23.1911	3	3	16	9448.75	0	0	0	1	0	0	0	1	0	0	0	6	0	1	0	0	0	0	0	140	240	1
477	THA	70 - 79	1	21.8776	3	6	18	9602.37	0	0	1	0	0	0	0	0	0	0	0	4	0	1	0	0	0	0	0	130	230	1
478	THA	70 - 79	0	26.6667	2	4	13	6570.06	0	0	0	0	0	0	0	0	0	0	0	3	0	0	0	1	0	0	0	120	200	1
479	THA	70 - 79	0	27.6817	3	12	41	8619.5	0	0	0	0	0	0	0	0	0	0	0	3	1	0	0	0	0	0	0	120	200	1
480	THA	70 - 79	0	25.1096	2	8	21	10494	1	0	0	0	0	0	0	0	0	0	0	4	0	0	0	0	0	0	1	120	200	1
481	THA	70 - 79	1	19.1516	3	4	13	6368.94	0	0	0	0	0	0	0	0	0	0	0	3	0	0	0	0	0	0	0	120	300	1
482	THA	70 - 79	1	15.5709	3	5	15	6381.34	0	0	0	0	0	0	0	0	0	0	0	3	0	0	0	0	0	0	0	120	200	1
483	THA	70 - 79	0	17.9592	2	5	18	11645.8	0	0	0	0	0	0	0	0	0	0	0	3	0	0	0	0	0	0	0	120	220	1
484	THA	70 - 79	0	26.6667	7	5	22	19409.1	1	0	1	0	0	0	0	0	0	0	0	5	0	0	1	0	0	0	0	120	200	1
485	THA	70 - 79	0	19.3772	3	21	42	11812.8	0	0	0	0	0	0	0	1	0	0	0	5	1	0	0	0	0	0	0	120	200	1
486	THA	⩾ 60	0	19.5312	3	8	15	19421.2	0	1	0	0	0	0	0	0	0	0	0	3	0	0	0	0	0	0	1	120	200	1
487	THA	⩾ 60	0	20.8117	4	9	41	9797.35	0	0	1	0	0	0	0	0	0	0	0	3	0	0	0	0	0	0	0	120	200	1
488	THA	⩾ 60	1	18.937	2	7	26	8163.79	0	0	0	0	0	0	0	0	1	0	0	3	0	0	0	0	0	0	0	120	400	1
489	THA	⩾ 60	1	24.3911	2	5	22	6931.62	1	0	0	0	0	0	0	0	0	0	0	3	0	0	0	0	0	0	0	120	250	1
490	THA	80 - 89	1	21.5139	3	5	36	8633.98	1	0	0	0	0	0	0	0	0	0	0	5	0	1	0	0	0	0	0	150	200	1
491	THA	70 - 79	1	34.6021	5	7	24	10524	1	0	0	0	0	0	0	0	0	0	0	4	0	0	0	0	1	0	0	100	200	1
492	THA	⩾ 60	0	22.6003	4	2	16	6561.7	0	0	0	0	0	0	0	0	0	0	0	2	0	0	0	0	0	0	0	120	200	0
493	THA	70 - 79	0	26.6728	2	1	10	12425.1	1	0	0	0	0	0	0	0	0	0	1	5	0	0	0	1	0	0	0	90	200	1
494	THA	70 - 79	0	16.0231	2	5	25	7258.91	0	0	1	0	0	1	0	0	0	0	0	5	0	0	0	1	0	0	0	100	200	1
495	THA	70 - 79	1	18.9388	2	10	30	9013.79	0	0	1	0	0	0	0	0	0	1	0	5	0	0	0	0	0	0	0	150	100	1
496	THA	70 - 79	0	21.4844	2	4	18	6194.15	1	0	1	0	0	0	0	0	0	0	0	5	0	0	0	0	0	0	0	160	200	1
497	THA	70 - 79	0	23.8054	2	3	14	6242.2	1	0	0	0	0	0	0	0	0	0	0	4	0	0	0	0	0	0	0	120	300	1
498	THA	70 - 79	1	19.3698	2	6	17	7070.19	1	0	0	0	0	0	0	0	0	0	0	4	0	0	0	0	0	0	0	150	300	1
499	THA	70 - 79	1	23.3067	3	5	16	6723.82	1	0	1	0	0	0	0	0	0	1	0	6	0	0	0	0	0	0	0	120	200	1
500	THA	70 - 79	0	24.974	3	4	20	6485.93	0	0	1	0	0	0	0	0	0	0	0	4	0	0	0	1	0	0	0	120	300	1
501	THA	⩾ 60	1	26.2346	2	7	22	11318.7	0	0	0	0	0	0	0	0	0	0	0	2	0	0	0	0	0	0	1	120	300	1
502	THA	70 - 79	0	23.4375	3	3	17	6221.31	0	0	0	0	0	0	0	0	0	0	0	3	0	0	0	0	0	0	0	140	250	1
503	THA	⩾ 60	0	27.1918	2	1	27	7073.26	0	0	0	0	0	0	0	0	0	0	0	2	0	0	0	0	0	1	0	120	300	1
504	THA	⩾ 60	1	24.2215	2	3	32	9886.77	0	0	1	0	0	0	0	0	0	0	0	3	0	0	0	0	0	0	0	120	300	1
505	THA	70 - 79	0	26.6667	3	8	15	13698.2	1	1	0	0	0	0	0	1	0	0	0	7	0	1	0	0	0	0	0	100	200	0
506	THA	70 - 79	0	24.974	3	5	36	10876.9	1	1	0	0	0	0	0	1	0	0	0	7	0	0	0	0	0	0	0	120	300	0
507	THA	70 - 79	1	23.6614	4	2	26	10825.8	1	0	0	0	0	0	0	0	0	0	0	4	0	0	0	0	0	0	0	120	300	1
508	THA	⩾ 60	1	27.268	3	3	15	5904.87	1	0	0	0	0	0	0	0	0	0	0	3	0	0	0	0	0	0	0	160	200	1
509	THA	70 - 79	0	15.625	3	11	20	7220.19	1	1	0	1	0	0	0	0	0	0	0	6	0	0	0	0	0	0	0	180	200	1
510	THA	70 - 79	1	21.2245	3	4	24	7847.21	1	0	0	0	0	0	1	0	0	0	0	5	0	0	0	0	0	0	0	180	400	1
511	THA	70 - 79	0	26.6667	3	3	14	5850.28	0	0	0	0	0	0	0	0	0	0	0	3	0	1	0	0	0	0	0	100	300	1
512	THA	70 - 79	0	26.4855	5	7	14	6007.24	0	0	0	0	0	0	0	0	0	0	0	3	0	0	0	0	0	0	0	130	350	1
513	THA	70 - 79	0	22.8928	3	4	18	6083.84	0	0	0	0	0	0	0	0	0	0	0	3	0	0	0	0	0	0	0	90	400	1
514	THA	70 - 79	1	20.0474	4	4	20	13349	0	0	0	0	0	0	0	0	0	0	0	3	0	0	1	0	0	0	0	130	200	0
515	THA	80 - 89	1	20.0474	3	20	39	15345.4	0	0	0	0	0	0	0	0	0	0	0	4	0	0	0	1	0	0	0	240	400	0
516	THA	⩾ 60	1	20.0692	5	3	15	6987.47	1	0	0	0	0	0	0	0	0	0	0	3	0	0	0	0	0	0	0	150	400	0
517	THA	⩾ 60	0	18.9866	3	5	12	9652.51	0	0	0	0	0	0	0	0	0	0	0	2	0	0	0	0	0	0	0	120	400	1
518	THA	70 - 79	0	23.8751	3	3	22	8475.63	0	0	0	0	0	0	0	0	0	0	0	3	0	0	0	0	0	0	0	140	450	1
519	THA	70 - 79	0	19.8347	3	3	17	7097.77	0	0	0	0	0	0	0	0	0	0	0	3	0	0	0	0	0	0	0	100	450	1
520	THA	⩾ 60	1	23.8884	4	4	11	5972.98	1	0	1	0	0	0	0	0	0	0	0	4	0	0	0	0	0	0	0	180	400	0
521	THA	70 - 79	1	23.3067	3	5	25	6787.88	0	0	0	0	0	0	0	0	0	0	0	3	0	0	0	0	0	0	0	150	400	1
522	THA	70 - 79	0	20	5	9	34	15948.2	0	0	0	0	0	0	0	0	0	0	0	3	0	0	0	1	0	0	0	180	700	1
523	THA	⩾ 60	1	22.6422	3	5	13	4901.81	0	0	0	0	0	0	0	0	0	0	0	2	0	0	0	0	0	0	0	120	300	0
524	THA	70 - 79	0	20.0288	4	4	16	6616.99	1	0	0	0	0	0	0	0	0	0	0	4	0	0	0	0	0	0	0	120	200	1
525	THA	⩾ 60	0	23.8751	4	5	22	12334	0	0	0	0	0	0	0	0	0	0	0	2	0	0	0	0	0	0	0	180	400	0
526	THA	⩾ 60	0	26.3465	5	4	29	7987.47	0	0	0	0	0	0	0	0	0	0	0	2	0	1	0	0	0	0	0	180	300	1
527	THA	70 - 79	1	20.3244	3	5	14	7189.14	1	1	0	0	0	0	0	0	0	0	0	5	0	0	0	0	0	0	0	180	400	1
528	THA	⩾ 60	0	24.7676	3	6	34	15061.4	0	0	0	0	0	0	0	0	0	0	0	2	0	0	1	0	0	0	0	140	300	1
529	THA	⩾ 60	0	27.9421	5	4	15	5782.45	0	0	0	0	0	0	0	0	0	0	0	2	0	0	0	0	0	0	0	130	250	1
530	THA	⩾ 60	0	20.4491	5	2	15	5753.9	0	0	0	0	0	0	0	0	0	0	0	2	0	0	0	0	0	0	1	130	390	1
531	THA	⩾ 60	0	18.5901	2	7	15	6117.13	0	0	0	0	0	0	0	0	0	0	0	2	0	0	0	0	0	0	0	180	200	1
532	THA	80 - 89	0	18.6709	3	9	22.7984	13322.4	1	0	0	0	0	0	0	0	0	0	0	5	0	0	0	0	0	0	0	90	200	1
533	THA	⩾ 60	1	22.5981	2	22	49.4605	13644.2	1	0	1	0	0	0	0	0	0	0	0	4	0	0	0	0	0	1	0	120	300	0
534	THA	⩾ 60	1	26.2346	5	3	11.0245	5410.17	0	0	0	0	0	0	0	0	0	0	0	2	0	0	0	0	0	0	0	120	300	0
535	THA	70 - 79	0	20.202	2	19	30.5739	6016.02	1	0	0	0	0	0	0	0	0	0	0	4	0	0	0	0	0	0	0	120	200	1
536	THA	80 - 89	1	24.2215	3	3	15.1439	14280.1	1	0	0	0	0	0	0	0	1	0	0	6	0	0	1	0	0	0	0	100	200	1
537	THA	70 - 79	0	18.75	5	4	24.5175	7127.16	0	0	0	0	0	0	0	0	0	0	0	3	0	0	0	0	0	0	0	120	300	1
538	THA	70 - 79	0	26.7094	2	3	15.5365	5523.82	1	0	1	0	0	0	0	0	0	0	0	5	0	0	0	0	0	0	0	90	250	1
539	THA	70 - 79	0	20.6852	3	6	14.9068	6523.4	1	1	0	0	0	0	0	0	0	0	0	5	0	0	0	0	0	0	0	180	250	1
540	THA	⩾ 60	0	23.4375	2	3	23.6441	6785.1	0	0	0	0	0	0	0	1	0	0	0	4	0	0	0	0	0	0	0	90	300	1
541	THA	70 - 79	0	21.875	7	6	43.6806	7785.52	0	1	0	0	0	0	0	0	0	0	0	4	0	0	0	0	0	0	0	120	180	1
542	THA	70 - 79	0	21.2183	2	7	39.961	8104.32	0	0	0	0	0	0	0	0	0	0	0	3	0	0	0	0	0	0	0	150	150	1
543	THA	⩾ 60	1	23.6295	6	10	94.7264	19775.3	0	0	0	0	0	0	0	0	0	0	0	2	0	0	0	0	0	1	0	120	140	0
544	THA	⩾ 60	1	23.6295	3	5	25	13268	0	0	0	0	0	0	0	0	0	0	0	2	0	1	0	0	0	0	0	130	200	0
545	THA	⩾ 60	1	19.8177	5	5	17.6729	5571.31	1	0	0	0	0	0	0	0	0	0	0	3	0	0	0	0	0	0	0	150	400	0
546	THA	70 - 79	0	23.4375	2	14	37.9775	10751.8	0	0	0	0	0	0	0	0	0	0	0	3	0	0	0	0	0	0	0	170	200	1
547	THA	⩾ 60	0	18.7328	2	10	30.7794	8109.05	0	0	0	0	0	0	0	0	0	0	0	2	0	0	0	0	0	0	0	170	200	1
548	THA	⩾ 60	0	26.3465	4	5	21	7237.19	0	0	0	0	0	0	0	0	0	0	0	2	0	0	0	0	0	0	0	120	200	1
549	THA	70 - 79	1	25.9516	2	6	21.8484	14790.1	0	0	0	0	0	0	0	0	0	0	0	3	0	0	0	0	0	0	0	110	200	1
550	THA	⩾ 60	0	22.8624	2	14	23.4971	14684.4	1	0	0	0	0	0	0	0	0	0	0	3	0	0	0	0	0	0	0	110	200	0
551	THA	70 - 79	1	20.3125	2	5	25.5104	13516.3	0	0	0	0	0	0	0	0	0	0	0	3	0	0	0	1	0	0	0	150	250	1
552	THA	70 - 79	0	22.8928	2	5	10.8867	12540.7	0	0	0	0	0	0	0	0	0	0	0	3	0	1	0	0	0	0	0	60	100	1
553	THA	⩾ 60	0	20.2812	2	5	20.4093	16591.5	0	0	0	0	0	0	0	0	0	0	0	2	0	0	0	0	0	0	0	120	200	1
554	THA	70 - 79	1	19.8407	2	3	10.0714	14344.2	0	0	0	0	0	0	0	1	0	0	0	5	0	0	0	0	0	0	0	120	300	1
555	THA	⩾ 60	0	27.3438	2	3	11.4709	14804.7	0	0	0	0	0	0	0	0	0	0	0	2	0	0	0	0	0	0	0	120	200	1
556	THA	⩾ 60	1	24.2215	5	12	11.8425	12168.9	0	0	0	0	0	0	0	0	0	0	0	2	0	0	0	0	0	0	0	120	400	0
557	THA	⩾ 60	0	21.4844	5	3	9.51809	16091.1	0	1	0	0	0	0	0	0	0	0	0	3	0	0	0	0	0	0	0	120	200	1
558	THA	70 - 79	0	20.83	2	4	17.9006	18457.4	0	0	0	0	0	0	0	0	0	0	0	3	0	0	0	0	0	0	0	120	400	1
559	THA	⩾ 60	1	26.1224	5	7	33.0167	24910.4	1	1	0	0	0	0	0	0	0	0	0	4	0	0	0	0	0	1	0	120	250	0
560	THA	⩾ 60	1	26.8274	3	8	28.9315	12652.6	0	0	0	1	0	0	0	0	0	0	0	3	0	0	0	0	0	0	0	180	300	0
561	THA	70 - 79	1	19.257	2	4	9.82537	12419.5	1	0	0	0	0	0	0	0	0	0	0	4	0	0	0	0	0	0	0	120	200	1
562	THA	70 - 79	0	28.0404	5	6	17.8427	16412.5	1	0	0	0	0	0	0	0	0	0	0	4	0	0	0	0	0	0	0	120	150	1
563	THA	⩾ 60	0	22.1453	2	3	12.8496	13234.3	0	0	0	0	0	0	0	0	0	0	0	2	0	0	0	0	0	0	0	120	250	0
564	THA	70 - 79	1	17.0068	5	22	21.7767	19379.8	0	1	0	0	0	0	0	0	0	0	0	4	0	0	0	0	0	0	0	120	100	1
565	THA	80 - 89	0	23.4375	2	2	17.5297	15812.1	0	0	0	0	0	0	0	0	0	0	0	4	0	0	0	0	0	0	0	120	250	1
566	THA	70 - 79	0	25.7812	5	6	17.7067	16690.4	0	1	0	1	0	0	0	0	0	0	0	5	1	0	0	0	0	0	0	120	400	1
567	THA	70 - 79	0	20.3125	5	7	17.6363	17581.6	0	0	0	0	0	0	0	0	0	0	0	3	0	0	0	0	0	0	0	90	100	1
568	THA	⩾ 60	0	22.0317	6	3	11.7174	19661.6	1	1	0	0	0	0	0	0	0	0	0	4	0	0	0	0	0	0	1	105	450	0
569	THA	70 - 79	0	26.6728	6	9	17.5841	17254.6	1	0	0	0	0	0	0	0	0	0	0	4	0	0	0	0	0	0	0	120	300	1
570	THA	⩾ 60	0	22.6562	5	5	14.7689	16321.2	0	0	0	0	0	0	0	0	0	1	0	3	0	0	0	0	0	0	0	120	400	0
571	THA	70 - 79	0	16.0231	5	3	8.03812	16306.8	0	1	1	0	0	0	0	0	1	0	0	6	0	1	0	0	0	0	0	140	250	1
572	THA	70 - 79	0	25.3906	2	3	11	14747.8	1	1	1	0	0	0	0	0	0	0	0	6	0	1	0	0	0	0	0	90	133	1
573	THA	70 - 79	0	24.8777	5	3	13.7835	14108.1	0	0	0	0	0	0	0	0	0	0	0	3	0	0	0	0	0	0	0	100	200	1
574	THA	70 - 79	0	21.9261	2	7	15.4888	16732.3	1	0	0	0	0	0	0	0	0	0	0	4	0	0	0	0	0	0	0	130	200	1
575	THA	70 - 79	0	22.3478	5	6	15.7391	12365.6	0	1	0	0	0	0	0	0	0	0	0	4	0	0	0	0	0	0	0	150	180	1
576	THA	70 - 79	0	22.4323	5	8	24.672	17675.6	0	1	0	0	0	0	0	0	0	0	0	4	0	0	0	0	0	0	0	120	250	1
577	THA	⩾ 60	0	20.5693	5	8	33.6883	18679.2	0	1	0	0	0	0	0	0	0	0	0	3	0	0	0	0	0	0	0	140	300	1
578	THA	⩾ 60	1	20.9573	5	8	17.6589	16752.2	1	1	0	0	0	0	0	0	0	0	0	4	0	0	0	0	0	0	0	130	200	0
579	THA	80 - 89	1	22.0386	5	7	14	9113.23	1	0	0	1	0	0	0	0	0	0	0	6	0	0	1	0	0	0	0	150	500	1
580	THA	70 - 79	1	20.7612	2	10	22.6952	16714.6	1	1	0	0	0	0	0	0	0	0	0	5	0	0	0	0	0	0	0	100	200	1
581	THA	70 - 79	0	21.7193	5	4	17.5862	12268.2	1	1	0	0	0	0	0	0	0	0	0	5	0	0	0	0	0	0	0	130	300	1
582	THA	80 - 89	0	15.5556	5	2	12.6022	9473.82	0	0	0	0	0	0	0	0	0	0	0	4	0	0	0	0	0	0	0	90	100	1
583	THA	⩾ 60	1	22.5981	5	10	16.9619	14747.9	0	1	0	0	0	0	0	0	0	0	0	3	0	0	0	0	0	1	0	120	240	0
584	THA	70 - 79	0	19.5717	2	3	8.72688	13782.2	0	0	0	0	0	0	0	0	0	0	0	3	0	0	0	1	0	0	0	130	230	1
585	THA	⩾ 60	0	25.3906	2	4	17.3949	14004.5	0	0	0	0	0	0	0	0	0	0	0	2	0	0	0	0	0	0	0	130	104	0
586	THA	70 - 79	0	18.6709	2	4	18.5733	14175.9	0	0	0	0	0	0	0	0	0	0	0	3	0	0	0	0	0	0	0	130	180	1
587	THA	70 - 79	0	20.202	2	6	14.6923	14503.2	0	0	0	0	0	0	0	0	0	0	0	3	0	0	0	0	0	0	0	170	210	1
588	THA	⩾ 60	0	22.9421	2	7	17.6474	13842.2	1	0	0	0	0	0	0	0	0	0	0	3	0	0	0	0	0	0	0	130	200	1
589	THA	⩾ 60	1	19.3772	2	4	15.7564	15534.5	0	0	0	0	0	0	0	0	0	0	0	2	0	0	0	0	0	0	0	130	300	0
590	THA	80 - 89	0	22.0317	3	4	18	14227.6	0	0	0	0	0	0	0	0	0	0	0	4	0	0	1	0	0	0	0	100	200	1
591	THA	70 - 79	0	16.0231	2	6	14.9768	12618.8	0	0	0	0	0	0	0	0	0	0	0	3	0	0	0	0	0	0	0	120	200	1
592	THA	⩾ 60	0	21.9076	2	4	13.541	14471.4	1	0	0	0	0	0	0	0	0	0	0	3	0	0	0	0	0	0	0	110	250	1
593	THA	70 - 79	0	21.2585	5	4	9.75383	14727.9	0	0	0	0	0	0	0	0	0	0	0	3	0	0	0	0	0	0	0	150	200	1
594	THA	⩾ 60	0	23.4375	2	5	16.9189	15080.1	0	0	0	0	0	0	0	0	0	0	0	2	0	0	0	0	0	0	0	100	100	1
595	THA	⩾ 60	0	23.5883	2	6	21.4638	15699.7	0	0	0	0	0	0	0	0	0	0	0	2	0	0	0	0	0	0	0	100	100	0
596	THA	70 - 79	0	16.5289	5	2	8.00701	13951.4	1	0	0	0	0	0	0	0	0	0	0	4	0	0	0	0	0	1	0	80	100	1
597	THA	70 - 79	0	24.0346	5	6	12.8219	12818.9	1	1	0	0	0	0	0	0	0	0	0	5	1	0	0	0	0	0	0	100	350	1
598	THA	70 - 79	0	23.1473	5	5	16.562	14535.9	1	1	0	0	0	0	0	0	0	1	1	7	0	0	0	0	0	0	0	90	100	1
599	THA	70 - 79	0	17.5781	2	2	16.0005	12938.4	0	1	0	0	0	0	0	0	1	0	0	5	0	1	0	0	0	0	0	90	100	1
600	THA	70 - 79	0	17.1875	2	4	5	11798.7	0	1	0	0	0	0	0	0	0	0	0	4	0	0	0	1	0	0	0	80	250	1
601	THA	80 - 89	0	26.2227	2	7	18.9845	18232.3	0	0	0	0	0	0	0	0	0	0	0	4	0	0	1	0	0	0	0	120	400	1
602	THA	70 - 79	0	18.7305	2	5	11.9469	15355.2	0	0	0	0	0	0	0	0	0	0	0	3	0	0	0	0	0	0	0	80	100	1
603	THA	70 - 79	0	21.0938	2	5	12.8716	12669.9	0	0	0	0	0	0	1	0	0	0	0	4	0	0	0	0	0	0	0	80	100	1
604	THA	⩾ 60	1	16.901	2	6	14.9775	5769.92	0	0	0	0	1	0	0	0	0	0	0	3	0	0	1	0	0	0	0	120	300	0
605	THA	⩾ 60	0	14.5682	2	3	31.1146	8733.7	0	0	0	0	0	0	0	0	0	0	0	2	0	0	1	0	0	0	0	70	200	1
606	THA	⩾ 60	0	24.4646	5	6	22.0063	12870.3	0	0	0	0	0	0	0	0	0	0	0	2	0	0	0	0	0	0	0	90	200	0
607	THA	⩾ 60	0	22.4996	5	5	47.5949	6814.21	0	0	0	0	0	0	0	0	0	0	0	2	0	0	0	1	0	0	0	90	100	1
608	THA	70 - 79	1	25.9516	2	10	20.6778	14560.6	1	1	0	0	0	0	0	0	0	0	0	5	0	0	0	0	0	0	0	120	400	1
609	THA	80 - 89	0	20.0288	5	5	32.4696	14782.7	1	0	0	0	0	0	0	0	0	0	0	5	0	0	0	0	0	0	0	150	400	1
610	THA	70 - 79	0	28.0404	2	3	16.4483	13988.7	1	1	0	0	0	0	0	0	0	0	0	5	0	0	0	0	0	0	0	90	150	1
611	THA	⩾ 60	0	19.052	3	5	24.6741	10767	0	0	0	0	0	0	0	0	0	0	0	2	0	0	1	0	0	0	0	100	200	0
612	THA	80 - 89	0	24.03	2	10	21.7827	8507.66	0	0	1	0	0	0	0	0	0	0	0	5	0	0	0	0	0	0	0	100	3350	1
613	THA	⩾ 60	0	19.3337	2	5	17.6374	13294	0	0	0	0	1	0	0	0	0	0	0	3	0	0	0	0	0	0	0	90	300	1
614	THA	70 - 79	0	20.2848	2	5	28.7043	15874	0	0	0	0	0	0	0	0	0	0	0	3	0	0	0	0	0	0	0	150	200	1
615	THA	70 - 79	0	21.0007	2	4	17.6923	12686.2	0	0	0	0	0	0	0	0	0	0	0	3	0	0	0	0	0	0	0	90	120	1
616	THA	80 - 89	0	21.2279	2	3	15.7804	13508.4	0	0	0	0	0	0	0	0	0	0	0	4	0	0	0	0	0	0	0	90	100	1
617	THA	70 - 79	0	23.8281	5	4	20.7871	14028.3	0	0	0	0	0	0	0	0	0	0	0	3	0	0	0	0	0	0	0	90	110	1
618	THA	70 - 79	0	20.202	5	7	21	12807.1	0	0	1	0	1	0	0	0	0	0	0	5	0	0	0	1	0	0	0	70	100	1
619	THA	80 - 89	0	23.4375	5	21	35.861	16892.2	0	0	0	0	0	0	0	0	0	0	0	4	0	0	0	0	0	0	0	90	100	1
620	THA	70 - 79	0	21.6413	2	4	11.5653	13100.4	0	1	0	0	0	0	0	0	0	0	0	4	0	0	0	0	0	0	0	90	100	1
621	THA	⩾ 60	0	19.5312	3	6	20.836	13792.9	0	0	0	0	0	0	0	0	0	0	0	2	0	0	0	0	0	0	0	90	150	1
622	THA	70 - 79	0	21.2585	5	7	14.6474	15396.1	0	0	0	0	0	0	0	0	0	0	0	3	0	0	0	0	0	0	0	90	100	1
623	THA	⩾ 60	0	19.5312	7	3	12.648	14948.2	1	0	0	0	0	0	0	0	0	1	0	4	0	0	0	0	0	0	0	100	200	1
624	THA	⩾ 60	0	22.0317	2	5	17.662	15549	1	0	0	0	0	0	0	0	0	0	0	3	0	0	0	0	0	0	0	100	200	1
625	THA	⩾ 60	0	23.4375	5	2	15.0203	12466.4	1	0	0	0	0	0	0	0	0	0	0	3	0	0	0	0	0	0	0	100	200	1
626	THA	⩾ 90	0	20.8117	7	3	12.6476	8298.05	1	0	0	0	0	0	0	0	0	0	0	5	0	0	0	0	0	0	0	50	100	1
627	THA	⩾ 60	0	17.7778	9	5	17.7615	16531.9	0	0	0	0	0	0	0	0	0	0	0	2	0	0	0	0	0	0	0	100	200	1
628	THA	80 - 89	1	22.8374	5	5	11.6659	11625.6	1	0	1	0	0	0	0	0	0	0	0	6	0	1	0	0	0	0	0	100	200	1
629	THA	⩾ 60	0	18.3594	5	6	19.7592	14016.2	0	0	0	0	0	0	0	0	0	0	0	2	0	0	0	0	0	0	0	80	200	1
630	THA	80 - 89	0	22.8928	2	6	20.0903	13575.9	0	0	0	0	0	0	0	0	0	0	0	4	0	0	0	0	0	0	0	100	200	1
631	THA	80 - 89	0	20.0288	3	4	12	12386.8	1	0	1	0	0	0	0	0	0	0	0	6	0	1	0	0	0	0	0	70	100	1
632	THA	70 - 79	0	22.8928	5	8	26.9388	16885.8	0	0	0	0	0	0	0	0	0	0	0	3	0	0	0	0	0	0	0	150	500	1
633	THA	80 - 89	0	25.3906	2	2	16.8488	14392.8	1	0	0	0	0	0	0	0	0	0	0	5	0	0	0	0	0	0	0	150	600	1
634	THA	⩾ 60	1	18.937	7	6	19.8316	15997.6	0	0	0	0	0	0	0	0	0	0	0	2	0	0	0	0	0	0	0	100	200	0
635	THA	⩾ 60	0	22.6003	5	6	21.512	15001.1	0	0	0	0	0	0	0	0	0	0	0	2	0	0	0	0	0	0	0	100	200	0
636	THA	70 - 79	1	21.4844	2	4	18.1453	16154.7	0	0	0	0	0	0	0	0	0	0	0	3	0	0	0	0	0	0	0	80	250	1
637	THA	70 - 79	1	26.5731	7	2	16.9716	12668.7	0	0	0	0	0	0	0	0	0	0	0	3	0	0	0	0	0	0	0	120	300	0
638	THA	70 - 79	0	27.0552	2	6	20.9545	10743.6	1	0	0	0	0	0	0	0	0	0	0	4	0	1	0	0	0	0	0	100	200	1
639	THA	80 - 89	0	26.6667	2	4	18.6924	16625.5	0	1	0	0	0	0	0	0	0	0	0	5	0	0	0	0	0	0	0	120	300	1
640	THA	⩾ 60	1	24.3375	2	2	15.9524	13017.8	0	0	0	0	0	0	0	0	0	0	0	2	0	0	0	0	0	0	0	120	150	1
641	THA	70 - 79	1	25.2595	2	2	8.84714	12942.2	1	0	0	0	0	0	0	0	0	0	0	4	0	0	0	0	0	0	0	120	200	1
642	THA	⩾ 60	0	19.5312	2	3	26	19741.4	0	0	0	0	0	0	0	0	1	0	0	3	0	0	0	0	0	0	0	90	150	1
643	THA	70 - 79	0	22.5827	5	10	23.7243	13563.5	1	0	0	0	0	0	0	0	0	0	0	4	0	0	0	0	0	0	0	120	100	1
644	THA	70 - 79	0	24.4646	2	10	23.7806	13323.4	0	0	0	0	0	0	0	0	0	0	0	3	0	0	0	0	0	0	0	120	200	1
645	THA	70 - 79	1	20.3954	2	6	30.6077	22498.7	0	0	1	0	0	0	0	0	0	0	0	4	0	0	0	0	0	0	0	120	100	1
646	THA	⩾ 60	1	24.6914	5	6	28	13860	1	0	0	0	0	0	0	0	0	0	1	4	0	0	0	0	0	0	0	80	250	0
647	THA	⩾ 60	1	22.8571	5	44	58.5628	18810.9	0	0	1	0	0	0	0	0	0	0	0	3	0	0	0	0	0	0	0	120	200	1
648	THA	70 - 79	1	19.0311	5	4	15	13296.2	0	0	0	0	0	0	0	0	0	0	0	3	0	1	0	0	0	0	0	130	200	1
649	THA	70 - 79	1	19.0311	3	9	16.7204	13179.9	0	0	0	0	0	0	0	0	0	0	0	3	0	0	0	0	0	0	0	120	250	1
650	THA	70 - 79	0	18.3143	5	4	13.9741	14575.9	1	0	0	0	0	0	0	0	0	0	0	4	0	0	0	0	0	0	0	120	200	1
651	THA	70 - 79	0	21.4844	3	5	17.8367	13359.9	0	0	0	0	0	0	0	0	0	0	0	3	0	0	0	0	0	0	0	120	100	1
652	THA	70 - 79	0	19.3821	4	10	27.8255	14613.1	0	1	0	0	0	0	0	0	0	0	0	4	0	0	0	0	0	0	0	100	200	1
653	THA	70 - 79	0	19.5312	3	3	10.3964	16272.7	0	0	0	0	0	0	0	0	1	0	0	4	0	0	0	0	0	0	0	100	250	1
654	THA	80 - 89	0	19.6752	3	4	17.5498	14981.8	1	0	0	1	0	0	0	0	0	0	0	6	0	0	0	0	0	0	0	100	200	1
655	THA	⩾ 60	0	19.9481	3	3	17.7673	17080.8	1	0	0	0	0	0	0	0	0	0	0	3	0	0	0	0	0	0	0	100	200	1
656	THA	70 - 79	1	23.6713	3	5	11.7517	17425.1	0	1	0	0	0	0	0	0	0	0	0	4	0	0	0	0	0	1	0	100	200	1
657	THA	80 - 89	1	22.9854	3	3	17.0163	14165.9	1	1	0	1	0	0	0	0	0	0	0	7	0	0	0	0	0	0	0	100	200	1
658	THA	70 - 79	0	19.5312	3	6	13.7417	12223.3	1	0	1	0	0	0	0	1	0	0	0	7	0	0	0	0	0	0	0	80	100	1
659	THA	70 - 79	1	19.5312	3	7	14.6854	17737.7	0	0	0	0	0	0	0	0	0	0	0	3	0	0	0	0	0	0	0	80	250	1
660	THA	70 - 79	0	18.9036	3	5	11.7394	16286.1	1	0	0	0	0	0	0	0	0	0	0	4	1	0	0	0	0	0	0	80	100	1
661	THA	⩾ 60	0	19.5717	3	6	16.6138	14073.1	0	0	0	0	0	0	0	0	0	0	0	2	0	0	0	0	0	0	0	80	250	1
662	THA	⩾ 60	0	20.5761	3	4	16.8742	17150.7	0	0	0	0	0	0	0	0	1	0	0	3	0	0	0	0	0	0	0	110	250	1
663	THA	⩾ 60	1	24.6181	5	10	16.956	12502.2	0	0	1	0	0	0	0	0	0	0	0	3	0	0	1	0	0	0	0	80	100	0
664	THA	80 - 89	0	18.1449	3	9	22.9075	13008.5	0	1	1	0	0	0	0	0	0	0	0	6	0	0	1	0	0	0	0	100	200	1
665	THA	⩾ 60	0	24.0346	5	4	8.97637	13407.2	0	0	0	0	0	0	0	0	0	0	0	2	0	0	0	0	0	0	0	105	300	1
666	THA	⩾ 60	0	22.3081	3	3	19.7182	10657	0	0	0	0	0	0	0	0	0	0	0	2	0	0	0	0	1	0	0	100	200	1
667	THA	70 - 79	0	19.7055	3	1	13.6443	11664.6	0	0	1	0	0	0	0	0	0	0	0	4	1	0	0	0	0	0	0	100	350	1
668	THA	70 - 79	1	23.6614	3	8	14.6146	14512.8	1	0	0	0	0	0	0	0	0	0	0	4	0	0	0	0	0	0	0	90	350	1
669	THA	70 - 79	1	26.0617	2	2	24.7105	13460.9	0	0	0	0	0	0	0	0	0	0	0	3	0	0	0	0	0	0	0	80	250	1
670	THA	70 - 79	0	15.9439	3	3	20.4833	13963.4	0	0	0	0	0	0	0	0	0	0	0	3	0	0	0	0	0	0	0	80	150	1
671	THA	80 - 89	0	17.1468	3	10	18.6464	13443.2	0	0	0	0	0	0	0	0	0	0	0	4	0	0	0	0	0	0	0	80	250	1
672	THA	⩾ 60	0	18.8189	4	3	9.57618	11940.7	0	0	0	0	0	0	0	0	0	0	0	2	0	0	0	0	0	0	0	80	250	1
673	THA	⩾ 60	0	20.5761	3	6	17.9365	12356.1	0	0	0	0	0	0	0	0	0	0	0	2	0	0	0	0	0	0	0	120	250	1
674	THA	70 - 79	0	17.7999	5	13	45.7905	26028.3	0	0	0	1	0	0	0	0	0	0	0	4	0	0	0	0	0	0	0	120	200	1
675	THA	70 - 79	0	20.7008	3	6	15.5701	13501.9	1	0	0	0	0	0	0	0	0	0	0	4	0	0	0	0	0	0	0	80	250	1
676	THA	70 - 79	1	23.1206	3	7	28.352	13976.9	0	0	0	1	0	0	0	0	0	0	0	4	0	0	0	0	0	0	0	110	150	1
677	THA	80 - 89	0	19.5312	3	8	27.5571	14539.3	1	1	0	0	0	0	0	0	0	0	0	6	0	0	0	0	0	0	0	100	120	1
678	THA	80 - 89	1	23.04	4	9	20.4765	14280.6	0	0	0	0	0	0	0	0	0	0	0	4	0	0	0	0	0	0	0	80	250	1
679	THA	⩾ 60	1	24.3827	3	7	24	11235.2	0	0	0	0	0	0	0	0	0	0	0	2	0	0	0	1	0	0	0	120	190	0
680	THA	70 - 79	0	19.9219	3	5	22.9316	13672.7	0	1	0	0	1	0	0	0	0	0	0	5	1	0	0	0	0	0	0	100	250	1
681	THA	70 - 79	0	19.433	3	4	12	13320.6	0	0	1	0	0	0	0	0	0	0	0	4	0	0	1	0	0	0	0	130	250	1
682	THA	80 - 89	0	19.1001	3	5	17.8712	12681.3	0	0	0	0	0	0	0	0	0	0	0	4	0	0	0	1	0	0	0	80	250	1
683	THA	⩾ 60	0	21.4844	3	4	15.7514	13067.5	1	1	0	0	0	0	0	0	0	0	0	4	0	0	0	0	0	0	0	80	100	1
684	THA	⩾ 60	0	19.6752	3	4	12.7736	12422.8	0	0	0	0	0	0	0	0	1	0	0	3	0	0	0	0	0	0	0	100	250	1
685	THA	80 - 89	0	19.5312	3	3	9.54249	13544.3	0	0	0	0	0	0	0	0	0	0	0	4	0	0	1	0	0	0	0	125	190	1
686	THA	80 - 89	0	17.1468	3	7	22.0508	13636.1	0	0	0	0	0	1	0	0	0	0	0	5	0	0	0	0	0	0	0	80	250	1
687	THA	70 - 79	1	23.6203	3	9	17.7501	14265.2	1	0	0	0	0	0	0	0	0	0	0	4	0	0	0	0	0	0	0	100	350	1
688	THA	⩾ 60	0	15.9439	3	6	15.6752	11118.9	0	0	1	0	0	0	0	0	0	0	0	3	0	0	0	0	0	0	0	100	350	1
689	THA	80 - 89	1	22.7204	3	3	13	13268	0	0	0	0	0	0	0	0	0	0	0	4	0	0	0	0	0	0	0	130	250	1
690	THA	⩾ 60	0	20.3244	4	5	13.9128	12835.4	0	0	0	0	0	0	0	0	0	0	0	2	0	0	0	0	1	0	0	110	200	1
691	THA	70 - 79	0	16.937	3	4	12.4515	11641.6	0	0	0	0	0	0	0	0	0	0	0	3	0	0	0	0	0	0	0	80	250	1
692	THA	70 - 79	0	18.6453	3	9	22.799	11188.4	0	0	0	0	0	0	0	0	0	0	0	3	1	0	0	0	0	0	0	80	250	1
693	THA	⩾ 60	0	18.75	3	15	28.6077	14606.1	0	0	0	0	0	0	0	0	0	0	0	2	0	0	0	0	0	0	0	90	250	1
694	THA	80 - 89	0	18.4425	3	5	11.7259	13349.7	1	1	0	0	0	0	0	0	0	0	0	6	0	0	0	0	0	0	0	90	250	1
695	THA	70 - 79	0	19.7777	3	3	7.82766	11251.1	0	1	0	0	0	0	0	0	0	0	0	4	0	0	0	0	0	0	0	90	250	1
696	THA	70 - 79	0	19.5312	2	4	17.8626	13458.2	1	1	0	0	0	0	0	0	0	0	0	5	0	0	0	0	0	0	0	80	250	1
697	THA	70 - 79	1	23.3844	3	6	12.5223	11684.4	1	0	0	0	0	0	0	0	0	0	0	4	0	0	0	0	0	0	0	90	250	1
698	THA	⩾ 90	1	23.4509	5	6	12.9845	14287	1	0	0	0	0	0	0	0	0	0	0	5	0	0	1	0	0	0	0	120	500	1
699	THA	70 - 79	1	22.7204	5	6	15	13182.6	1	0	0	0	0	0	0	0	0	0	0	4	0	0	0	1	0	0	0	100	200	1
700	THA	70 - 79	0	19.7777	3	10	24.8679	12765.5	1	1	0	0	0	0	0	0	0	0	0	5	0	0	0	0	0	0	0	90	250	1
701	THA	80 - 89	0	28.6726	3	6	16.7275	11989.1	1	0	0	0	0	0	0	0	0	0	0	5	0	0	0	0	0	0	0	100	350	1
702	THA	⩾ 90	1	23.1481	3	4	24.4972	17424.4	0	1	0	0	0	0	0	0	1	0	0	6	0	0	0	0	0	0	0	120	200	1
703	THA	70 - 79	0	18.75	3	3	21.8234	12042.9	0	0	0	0	0	0	0	0	0	0	0	3	0	0	0	0	0	0	0	90	200	1
704	THA	70 - 79	1	19.5918	3	7	35.6024	12459.9	0	0	0	0	0	0	0	0	0	0	0	3	0	0	0	0	0	0	0	90	250	1
705	THA	80 - 89	0	19.3821	7	6	21.4889	12351.7	0	0	0	0	0	0	0	0	0	0	0	4	0	0	0	0	0	0	0	90	100	1
706	THA	70 - 79	1	19.487	5	8	16.8816	14084	0	0	0	1	0	0	0	0	0	0	0	4	0	0	0	0	0	0	0	100	250	1
707	THA	70 - 79	0	19.433	3	3	40.5246	16173.5	0	0	0	0	1	0	0	1	0	0	0	6	0	0	0	0	0	0	0	100	350	1
708	THA	⩾ 90	0	22.4766	3	8	22.7456	8624.23	0	0	0	0	0	0	0	0	0	0	0	4	0	0	0	0	0	0	0	60	100	1
709	THA	70 - 79	0	20.3244	3	4	24.9383	15653.5	0	0	0	0	0	0	0	0	0	0	0	3	0	0	0	0	0	0	0	90	800	1
710	THA	70 - 79	1	22.0932	3	2	17.7632	15130.8	0	0	0	0	0	0	0	0	0	0	0	3	0	0	0	0	0	0	0	80	200	1
711	THA	70 - 79	0	16.937	2	6	21.8579	11731.3	0	0	0	0	0	0	0	0	0	0	0	3	0	0	0	0	0	0	0	80	250	1
712	THA	⩾ 60	1	22.6627	3	3	14.0517	9002.65	0	0	0	0	0	0	0	0	0	0	0	2	0	0	0	0	0	0	0	80	400	0
713	THA	70 - 79	0	20.3244	3	5	16.969	15064.3	0	0	0	0	0	0	0	0	0	0	0	3	0	0	0	1	0	0	0	80	100	1
714	THA	70 - 79	0	17.9089	3	2	13.9161	11912.3	0	0	0	0	0	0	0	0	0	0	0	3	0	0	0	0	0	0	0	80	150	1
715	THA	⩾ 60	1	18.75	4	2	10.6697	14561.3	0	0	0	0	0	0	0	0	0	0	0	2	0	0	0	0	0	0	0	120	200	0
716	THA	80 - 89	0	18.3594	3	5	19.0693	12226.5	1	0	0	1	0	0	0	0	0	1	0	7	0	0	0	0	0	0	0	80	250	1
717	THA	70 - 79	1	24.3375	3	10	14.762	8877.58	0	0	0	0	0	0	0	0	0	0	0	3	0	0	0	0	0	0	0	90	200	1
718	THA	⩾ 60	0	22.0317	3	2	10.8661	14806.1	0	1	0	0	0	0	0	0	0	0	0	3	0	0	0	0	0	0	0	90	100	1
719	THA	80 - 89	0	18.7305	5	3	22.8413	15799.4	0	0	0	0	0	0	0	0	0	0	0	4	1	0	0	0	0	0	0	80	250	1
720	THA	80 - 89	0	16.6493	5	4	18.0643	9418.11	0	0	0	0	0	0	0	0	0	0	0	4	0	0	0	0	0	0	0	90	250	1
721	THA	80 - 89	0	24.1965	3	2	22.8872	15439.8	1	1	0	0	0	0	0	0	0	0	0	6	0	0	1	0	0	0	0	100	250	1
722	THA	⩾ 60	0	24.6094	3	6	19.7747	14317.7	0	0	0	0	0	0	0	1	0	0	0	4	0	0	0	0	0	0	0	80	250	1
723	THA	⩾ 60	0	16.955	5	4	20.7012	10077.2	0	0	0	0	0	0	0	0	0	0	0	2	0	0	0	0	0	0	0	120	200	1
724	THA	70 - 79	1	33.0579	3	5	24.7405	12947.4	1	0	0	0	0	0	0	0	0	0	0	4	0	0	0	0	0	0	0	80	150	1
725	THA	80 - 89	0	16.6493	3	3	15.7682	8682.73	0	0	0	0	0	0	0	0	0	0	0	4	0	0	0	0	0	0	1	120	200	1
726	THA	70 - 79	0	23.0518	5	4	16.8054	11656.1	1	0	0	0	0	0	0	0	0	0	0	4	0	0	0	0	0	0	0	90	150	1
727	THA	⩾ 60	1	21.5139	5	5	18.3593	12325.2	0	0	0	0	0	0	0	0	0	0	0	2	0	0	0	0	0	0	0	90	150	1
728	THA	70 - 79	0	26.7094	2	6	17.6179	9944.01	0	0	0	0	0	0	0	0	0	0	0	3	0	0	0	0	0	0	0	130	600	1
729	THA	70 - 79	0	23.4375	7	15	23.9408	9786.35	0	0	0	0	0	0	0	0	0	0	0	3	0	0	0	0	0	0	0	80	250	1
730	THA	70 - 79	0	18.75	2	7	21.9331	11941.2	0	0	0	0	0	0	0	0	0	0	0	3	0	0	0	0	0	0	0	120	200	1
731	THA	⩾ 60	0	25.3906	7	5	17.0913	14591.1	0	0	0	0	0	0	0	0	0	0	0	2	0	0	0	0	0	0	0	120	400	1
732	THA	⩾ 60	0	19.5312	2	7	20.0299	8870.47	0	0	0	0	0	0	0	0	0	0	0	2	0	0	0	0	0	0	0	80	500	1
733	THA	80 - 89	0	23.8751	2	2	3.01066	13674	1	1	0	0	0	0	0	0	0	0	0	6	0	0	0	0	0	0	0	80	400	1
734	THA	⩾ 60	0	31.25	2	3	16.4669	8973.4	0	0	0	0	0	0	0	0	0	0	0	2	0	0	0	0	0	0	0	120	300	1
735	THA	⩾ 60	0	19.052	2	9	14.7675	14801	0	0	0	0	0	0	0	0	0	0	0	2	0	0	0	0	0	0	0	100	300	1
736	THA	⩾ 60	0	27.5482	5	4	17.9391	16306.5	0	0	0	0	0	0	0	0	0	0	0	2	0	0	0	0	0	0	0	120	300	1
737	THA	80 - 89	0	26.7094	5	16	32.0062	10863.6	0	0	0	0	0	0	0	0	0	0	0	4	0	0	0	0	0	0	0	60	85	1
738	THA	70 - 79	0	24.0346	2	4	27	7549.86	1	0	0	0	0	0	0	0	0	0	0	5	0	0	0	0	0	0	0	150	300	1
739	THA	70 - 79	0	19.487	3	6	17	6983.98	0	0	0	0	0	0	0	0	0	0	0	3	0	0	0	0	0	0	0	150	376	1
740	THA	⩾ 60	0	22.151	5	3	15	9394.29	0	0	0	0	0	0	0	0	0	0	0	3	0	0	0	0	0	0	0	120	400	0
741	THA	70 - 79	0	22.151	5	4	27	7495.54	0	0	0	0	0	0	0	0	0	0	0	4	0	0	0	0	0	1	0	100	200	1
742	THA	70 - 79	0	22.8624	3	2	16	6335.52	0	1	0	0	0	0	0	0	0	0	0	5	0	0	0	0	0	0	0	150	300	0
743	THA	70 - 79	0	26.6667	4	5	21	7071.59	0	0	0	0	0	0	0	0	0	0	0	4	0	0	0	0	0	0	0	150	300	1
744	THA	70 - 79	0	26.4792	4	7	21	6715.46	0	0	0	0	0	0	0	0	0	0	0	4	0	0	0	0	0	0	0	150	300	1
745	THA	⩾ 60	0	19.9219	4	7	40	10527.4	0	0	0	0	0	0	0	0	0	1	0	4	0	0	0	0	0	0	0	100	200	1
746	THA	⩾ 60	1	27.6817	5	2	15	11523.7	1	0	0	0	0	0	0	0	0	0	0	4	0	0	0	0	0	0	0	120	350	0
747	THA	⩾ 60	1	27.6817	3	4	20	7100.84	0	0	0	0	0	0	0	0	0	0	0	3	0	0	0	0	0	0	0	150	300	0
748	THA	⩾ 60	0	23.8751	5	4	22	6977.02	1	0	0	0	0	0	0	0	0	0	0	4	0	0	0	0	0	0	0	150	300	1
749	THA	80 - 89	0	19.2234	4	7	22	6183.7	0	0	0	0	0	0	0	0	0	0	0	4	0	0	0	0	0	0	0	160	350	1
750	THA	⩾ 60	0	21.0828	2	5	13	6109.47	0	0	0	0	0	0	0	0	0	0	0	3	0	0	0	0	0	0	0	150	300	0
751	THA	70 - 79	1	24.2123	3	11	36	17543.9	1	0	0	0	0	0	0	0	0	1	0	6	0	0	0	0	0	0	0	40	200	1
752	THA	⩾ 60	0	23.6244	2	4	10	5842.9	0	0	0	0	0	0	0	0	0	0	0	3	0	0	0	0	0	0	0	160	300	1
753	THA	70 - 79	0	20.0288	5	5	24	10342.6	1	0	0	0	0	0	0	0	0	0	0	5	0	0	0	1	0	0	0	100	200	0
754	THA	⩾ 60	1	24.4473	3	3	20	6976.46	0	0	0	0	0	0	0	0	0	0	0	3	0	0	0	0	0	0	0	150	300	1
755	THA	70 - 79	1	23.03	5	3	19	12199.4	1	0	1	0	0	0	0	0	0	0	0	6	0	0	0	0	0	0	1	150	300	0
756	THA	70 - 79	0	29.2969	3	3	32	7910.72	1	0	0	1	0	0	0	0	0	0	0	6	0	0	0	0	0	0	0	150	400	1
757	THA	⩾ 60	0	31.1419	5	4	14	6106.13	1	0	0	0	0	0	0	0	0	0	0	4	0	0	0	0	0	0	0	160	350	0
758	THA	⩾ 60	0	28.3987	3	3	12	5533.15	0	0	0	0	0	0	0	1	0	0	0	5	0	0	0	0	0	0	0	150	200	0
759	THA	⩾ 60	1	17.9012	2	4	21	7170.75	1	1	1	0	0	0	0	0	0	0	0	6	0	0	0	0	0	0	0	210	300	0
760	THA	70 - 79	0	24.4444	4	4	29	7609.33	1	1	0	0	0	0	0	0	0	0	0	6	0	0	0	0	0	0	0	150	300	1
761	THA	⩾ 60	1	22.8374	3	6	22	7789.42	1	0	1	0	0	0	0	0	0	0	1	6	0	0	0	0	0	0	0	150	400	1
762	THA	⩾ 60	1	28.075	4	3	16	6393.87	1	0	0	0	0	0	0	0	0	0	0	4	0	0	0	0	0	0	0	150	300	1
763	THA	70 - 79	0	23.1473	4	3	15	5526.32	1	0	0	0	0	0	0	0	0	0	0	5	0	0	0	0	0	0	0	150	300	0
764	THA	80 - 89	0	21.6413	4	2	18	7264.9	1	0	0	0	0	0	0	1	0	0	0	7	0	0	0	0	0	0	0	120	100	1
765	THA	⩾ 60	1	23.4375	5	4	17	12407.5	1	1	0	0	0	0	0	0	0	0	0	5	0	0	0	0	0	0	0	150	500	0
766	THA	⩾ 60	0	24.1672	3	4	11	5797.08	0	0	0	0	0	0	0	0	0	0	0	3	0	0	0	0	0	0	0	150	300	0
767	THA	70 - 79	0	21.0772	4	4	26	7154.74	0	1	0	0	0	0	0	0	0	0	0	5	0	0	0	0	0	0	0	180	200	0
768	THA	70 - 79	1	20.202	2	4	29	7316.57	0	0	0	0	0	0	0	0	0	0	0	4	0	0	0	0	0	0	0	150	200	1
769	THA	⩾ 60	0	25.9107	5	5	26	7479.25	0	0	0	0	0	0	0	0	0	0	0	3	0	0	0	0	0	0	0	90	250	1
770	THA	⩾ 60	1	26.7949	5	3	22	6148.61	1	0	0	0	0	0	0	0	0	0	0	4	0	0	0	0	0	0	0	180	600	0
771	THA	70 - 79	0	30.0433	4	4	15	5437.74	1	0	0	0	0	0	0	0	0	0	0	5	0	0	0	0	0	0	0	130	350	1
772	THA	70 - 79	0	26.2227	4	4	13	6307.24	1	0	0	0	0	0	0	0	0	0	0	5	0	0	0	0	0	0	0	180	300	1
773	THA	70 - 79	0	21.0828	3	5	11	5364.48	0	0	0	0	0	0	0	0	0	0	0	3	0	0	0	0	0	0	0	160	250	1
774	THA	70 - 79	0	24	5	4	19	5595.13	0	0	0	0	0	0	0	0	0	0	0	4	0	0	0	0	0	0	0	180	300	0
775	THA	70 - 79	0	20.83	5	3	75	5559.19	1	0	0	0	0	0	0	0	0	0	0	5	0	0	0	0	0	0	0	180	300	1
776	THA	70 - 79	0	20.9366	5	5	24	6737.47	1	0	0	0	0	0	0	0	0	0	0	4	0	0	0	0	0	0	0	180	200	0
777	THA	⩾ 60	1	26.2188	3	6	19	5572.98	0	0	0	0	0	0	0	0	0	0	0	3	0	0	0	0	0	0	0	160	350	0
778	THA	70 - 79	0	22.0386	3	6	25	6878.13	1	0	0	0	0	0	0	0	0	1	0	6	0	0	0	0	0	0	0	120	300	1
779	THA	70 - 79	1	21.4692	3	4	14.9955	6119.36	1	0	0	0	0	0	0	0	0	0	0	5	0	0	0	0	0	0	0	120	400	1
780	THA	⩾ 60	1	23.8751	2	3	16.0361	6342.62	0	0	0	0	0	0	0	0	0	0	0	3	0	0	0	0	0	1	0	120	300	1
781	THA	⩾ 60	0	24.841	2	4	27.9031	7987.47	0	0	0	0	0	0	0	0	0	0	0	3	0	0	0	0	0	0	1	180	300	1
782	THA	⩾ 60	1	30.4705	2	2	16.9741	6149.86	1	0	1	0	0	0	0	0	0	0	0	5	0	0	0	0	0	0	0	180	300	1
783	THA	80 - 89	0	21.3382	2	12	26.1172	8567.27	1	0	1	0	0	0	0	1	0	0	0	8	0	0	0	0	0	0	0	120	200	1
784	THA	70 - 79	0	29.903	2	7	19.9624	5968.52	1	0	0	0	0	0	0	0	0	0	0	4	0	0	0	0	0	0	0	120	300	1
785	THA	⩾ 60	0	23.0112	2	4	14.9277	5600.14	0	0	0	0	0	0	0	0	0	0	0	3	0	0	0	0	0	0	0	120	300	1
786	THA	⩾ 60	0	17.9688	2	6	25.9752	7215.18	0	0	0	0	0	0	0	0	0	0	0	3	0	0	0	0	0	0	0	170	250	1
787	THA	80 - 89	0	27.2392	5	6	19.8911	15492.2	1	0	1	0	0	0	0	1	0	0	0	8	0	0	0	0	0	0	0	150	300	1
788	THA	⩾ 60	0	21.7555	2	4	15.1648	14372.8	0	0	0	0	0	0	0	0	0	0	0	3	0	0	0	1	0	0	0	150	200	1
789	THA	80 - 89	0	26.6728	5	2	9.16185	18693.5	0	0	0	0	0	0	0	0	0	0	0	4	0	0	0	0	0	0	0	120	200	1
790	THA	⩾ 60	1	19.487	2	3	16.0234	15207.8	0	0	0	0	0	0	0	0	0	0	0	3	0	0	0	0	0	0	0	120	300	0
791	THA	70 - 79	0	28.3039	2	8	48.0084	20724.7	0	0	0	0	0	0	0	1	0	0	0	6	0	0	0	0	0	1	0	180	400	1
792	THA	⩾ 60	1	29.3878	2	14	22.0027	17150.6	1	0	0	0	0	0	0	0	0	0	0	4	0	0	0	0	0	0	0	120	600	0
793	THA	70 - 79	0	22.0604	5	4	13.9478	14576	1	0	0	0	0	0	0	0	0	0	0	5	0	0	0	0	0	0	0	170	150	1
794	THA	80 - 89	0	23.4375	2	3	22.817	13780.1	0	0	0	0	0	0	0	0	0	0	0	4	0	0	0	0	0	0	0	120	350	1
795	THA	⩾ 60	0	24.1217	4	4	11	10303.6	0	0	0	0	0	0	0	0	0	0	0	3	0	0	0	0	0	1	0	100	400	1
796	THA	⩾ 60	0	24.1217	4	3	12	10521.9	0	0	0	0	0	0	0	0	0	0	0	3	0	0	0	1	0	0	0	100	350	1
797	THA	⩾ 60	1	17.301	5	5	10.7411	16134.1	0	0	0	0	0	0	0	0	0	0	0	3	0	0	0	0	0	0	0	130	200	1
798	THA	⩾ 60	0	29.1363	2	8	21.1002	16847.4	0	0	0	0	0	0	0	0	0	0	0	3	0	0	0	0	0	0	0	120	270	1
799	THA	70 - 79	0	20.3125	2	4	13.978	13613.6	0	0	0	0	0	0	0	0	0	0	0	3	0	0	0	0	0	0	0	120	100	1
800	THA	⩾ 60	1	25.2595	1	5	16.9049	14208.6	0	0	0	0	0	0	0	0	0	0	0	3	0	0	0	0	0	0	0	110	190	1
801	THA	⩾ 60	1	22.0932	5	3	45.0234	31861.8	0	0	0	0	0	0	0	0	0	0	0	3	0	0	0	0	0	0	0	180	200	0
802	THA	70 - 79	0	25.7117	2	3	21.5155	23740.4	0	0	0	0	0	0	0	0	0	0	0	3	0	0	1	0	0	0	0	400	2200	1
803	THA	70 - 79	0	21.875	2	3	15.7079	14425.3	0	0	0	0	0	0	0	1	0	0	0	6	0	0	0	0	0	0	0	120	90	1
804	THA	70 - 79	0	21.4844	5	3	18.0175	13673.4	0	0	0	0	0	0	0	0	0	0	0	4	0	0	0	0	0	0	0	180	200	1
805	THA	⩾ 60	0	20.0288	5	7	20.7794	16319.9	0	0	0	0	0	0	0	0	0	0	0	3	0	1	0	0	0	0	0	110	100	1
806	THA	70 - 79	0	22.0604	8	4	16.9466	15189.6	1	0	0	0	0	0	0	0	0	0	0	5	0	0	0	0	0	0	0	100	100	1
807	THA	⩾ 60	1	27.3438	2	2	8.01642	14208.4	1	0	0	0	0	0	0	0	0	0	0	4	0	0	0	0	0	0	0	140	100	0
808	THA	80 - 89	0	22.8928	5	4	10.0196	13670.1	1	1	0	0	0	0	0	0	0	0	0	6	0	0	0	0	0	0	0	80	100	1
809	THA	80 - 89	0	21.4533	2	3	12.8518	14017	1	0	1	0	0	0	0	0	0	0	0	6	0	1	0	0	0	0	0	80	100	1
810	THA	⩾ 60	0	24.2188	2	7	27.7406	15982	0	0	0	0	0	0	0	0	0	0	0	3	0	0	0	0	0	0	0	90	200	1
811	THA	70 - 79	0	27.4077	5	9	17.983	13211.1	0	0	0	0	0	0	0	0	0	0	0	3	1	0	0	0	0	0	0	90	200	1
812	THA	⩾ 60	0	23.0469	5	3	15.9905	15283.3	1	0	1	0	0	0	0	0	0	0	0	5	0	0	0	0	0	0	0	120	300	1
813	THA	⩾ 60	0	26.3465	2	5	18.949	14976.3	1	1	0	0	0	0	0	0	0	0	0	5	0	0	0	0	0	0	0	90	100	0
814	THA	80 - 89	0	24.3418	5	5	15.0168	13773.5	1	0	1	0	0	0	1	0	0	0	0	7	1	0	0	0	0	0	0	150	500	1
815	THA	70 - 79	1	22.9854	2	2	10.7912	12677	0	0	0	0	0	0	0	0	0	0	0	4	0	0	0	0	0	0	0	120	300	1
816	THA	⩾ 60	0	23.3091	2	5	15.0078	13322	0	1	0	0	0	0	0	0	0	0	0	4	0	0	0	0	0	0	0	120	200	0
817	THA	⩾ 60	1	21.7993	5	2	10.1166	16138	0	0	0	0	0	0	0	0	1	0	0	4	0	0	0	0	0	0	0	120	200	0
818	THA	70 - 79	0	24.974	7	7	20.7672	14067.8	1	0	0	0	0	0	0	0	1	0	0	6	0	0	1	0	0	0	0	120	220	1
819	THA	70 - 79	1	23.1206	2	5	11.8694	9768.94	0	1	1	0	0	0	0	1	0	0	0	8	0	0	1	0	0	0	0	80	100	1
820	THA	70 - 79	1	24.2215	5	4	16.1597	12524.9	0	0	0	0	0	0	0	0	0	0	0	4	1	0	0	0	0	0	0	150	350	1
821	THA	70 - 79	1	24.2215	5	2	11	13671.2	0	0	0	0	0	0	0	0	0	0	0	4	0	0	0	0	0	0	0	150	350	1
822	THA	70 - 79	0	21.6441	7	5	16.0057	13038.2	1	0	0	0	0	0	0	0	0	0	0	5	0	0	0	0	0	0	0	100	200	1
823	THA	⩾ 60	1	21.1389	5	2	12.057	15680.8	0	1	0	0	0	0	0	0	0	0	0	4	1	0	0	0	0	0	0	140	200	1
824	THA	⩾ 60	1	21.1389	5	5	30	16250.1	0	1	0	0	0	0	0	0	0	0	0	4	0	0	0	0	0	0	0	100	200	1
825	THA	⩾ 60	1	24.4898	5	2	14.1867	13095.4	0	0	0	0	0	0	0	0	0	0	0	3	0	0	0	0	0	0	0	100	200	0
826	THA	70 - 79	0	18.6667	2	11	26.1384	13170.9	0	0	0	0	0	0	0	0	0	0	0	4	0	0	0	0	0	0	0	120	300	1
827	THA	70 - 79	1	22.4323	2	4	19.9398	17024.1	0	1	0	0	0	0	0	0	0	0	0	5	0	1	0	0	0	0	0	180	500	1
828	THA	70 - 79	0	27.4714	3	6	18	13211.1	1	0	1	0	0	0	0	0	0	0	0	6	0	0	0	0	0	0	0	90	200	1
829	THA	70 - 79	0	30.478	2	7	20.9534	15927	1	0	0	1	0	0	0	0	0	0	0	6	0	0	0	0	0	0	0	100	200	1
830	THA	70 - 79	0	26.5239	7	8	24.0509	16698.9	0	0	0	0	0	0	0	0	0	0	0	4	0	0	0	0	0	0	0	120	300	1
831	THA	⩾ 60	0	25.5367	2	66	19.7267	15923.1	1	0	0	0	0	0	0	0	0	0	0	4	0	0	0	0	0	0	0	120	200	1
832	THA	70 - 79	1	23.8895	3	5	16.9317	14697.2	1	1	0	0	0	0	0	0	0	0	0	6	0	0	0	0	0	0	0	120	200	1
833	THA	⩾ 60	0	20.9572	3	4	14.2305	14016.9	1	0	0	0	0	0	0	0	0	0	0	4	0	0	0	0	0	0	0	120	300	1
834	THA	70 - 79	0	20.9572	3	4	16.0154	14493.6	0	0	0	0	0	0	0	0	0	0	0	4	0	0	0	0	0	0	0	120	300	1
835	THA	⩾ 60	1	22.7244	5	8	32.0082	14816.2	1	0	1	0	0	0	0	0	0	0	0	5	0	0	0	0	0	0	0	150	300	1
836	THA	80 - 89	0	23.4375	5	5	11.786	15107.5	0	0	0	0	0	0	0	0	0	0	0	4	0	0	0	0	0	0	0	100	200	1
837	THA	80 - 89	0	19.7777	5	4	9.77896	14717.1	1	0	0	0	0	0	0	0	0	0	0	5	0	0	0	0	0	0	0	100	500	1
838	THA	⩾ 60	0	19.2277	3	44	12.1126	11026.6	0	1	0	0	0	0	0	0	0	0	0	4	0	0	0	0	0	0	0	100	200	0
839	THA	70 - 79	0	18.4425	3	4	18	11448.1	0	0	0	0	0	0	0	0	0	0	0	4	0	0	0	0	0	0	0	110	250	1
840	THA	70 - 79	0	18.9866	3	7	91.0034	16363.9	0	0	0	0	0	0	0	0	0	0	0	4	0	0	0	0	0	0	0	100	200	1
841	THA	⩾ 60	1	22.8571	5	5	16.9066	21160	0	0	0	0	0	0	0	0	0	0	0	3	0	0	0	0	0	0	0	280	1000	0
842	THA	70 - 79	0	26.6728	3	66	16.9295	11121	0	0	0	0	0	0	0	1	0	0	0	6	0	0	0	0	0	0	0	90	250	1
843	THA	⩾ 60	1	24.1633	4	6	12.0027	13994	0	0	0	0	0	0	0	0	0	0	0	3	1	0	0	0	0	0	0	120	250	1
844	THA	70 - 79	0	18.026	5	6	16.2427	14720.6	1	0	0	0	0	0	0	0	0	0	0	5	0	0	0	0	0	0	0	120	250	1
845	THA	⩾ 60	0	18.026	5	6	15.0096	16454.9	0	0	0	0	0	0	0	0	0	0	0	3	0	0	0	0	0	0	0	120	250	1
846	THA	70 - 79	0	19.8141	5	4	12.0428	14287	1	0	0	0	0	0	0	0	0	0	0	5	1	0	0	0	0	0	0	100	350	1
847	THA	70 - 79	1	22.7583	4	4	10.9947	11156.4	0	0	0	0	0	0	0	0	0	0	0	4	0	0	0	0	0	0	0	100	350	1
848	THA	⩾ 60	0	20.4467	5	7	20.9911	16319.9	0	0	0	0	0	0	0	0	0	0	0	3	0	0	0	0	0	0	0	80	150	1
849	THA	⩾ 60	1	23.3887	5	5	9.67006	12874	0	0	0	0	0	0	0	0	0	0	0	3	0	0	0	0	0	0	0	80	250	0
850	THA	70 - 79	0	21.6311	7	3	10.0034	13635.4	1	0	0	0	0	0	0	0	0	0	0	5	0	0	0	0	0	0	0	80	250	1
851	THA	70 - 79	0	20.2848	5	4	13.9293	15858.8	0	0	0	0	0	0	0	0	0	0	0	4	0	0	0	0	0	0	0	120	150	1
852	THA	80 - 89	0	18.2183	5	4	16.0028	12292.6	1	0	0	0	0	0	0	0	0	0	0	5	0	0	1	0	0	0	0	100	350	1
853	THA	80 - 89	0	19.9481	7	4	16.0028	12223.8	1	0	0	0	0	0	0	0	0	0	0	5	0	0	0	0	0	0	0	150	350	1
854	THA	⩾ 60	1	23.8895	2	4	17.615	11514.5	0	0	0	0	0	0	0	0	0	0	0	3	0	0	1	0	0	0	0	100	400	0
855	THA	70 - 79	0	26.6728	5	8	27.9344	11568.7	0	0	0	0	0	0	0	1	0	0	0	6	0	0	0	0	0	0	0	160	350	1
856	THA	⩾ 60	1	23.6713	5	3	19.856	17218.2	0	0	0	0	0	0	0	0	0	0	0	3	0	0	0	0	0	0	0	120	300	1
857	THA	⩾ 60	0	21.4844	7	3	15.9772	14879.9	0	0	0	0	0	0	0	0	0	0	0	3	1	0	0	0	0	0	0	100	350	0
858	THA	⩾ 60	0	21.4844	7	3	15	16229.5	0	0	0	0	0	0	0	0	0	0	0	3	0	1	0	0	0	0	0	105	600	1
859	THA	⩾ 90	0	17.4449	5	3	16.9177	14989	0	0	0	0	0	0	0	0	0	0	0	4	0	0	0	0	0	0	0	120	350	1
860	THA	⩾ 90	1	17.7154	3	6	19.9942	18448.5	0	0	0	0	0	0	0	0	0	0	0	4	0	0	0	0	0	0	0	300	150	1
861	THA	⩾ 60	1	21.4692	5	6	28.7252	17218.2	1	0	0	0	0	0	0	0	0	0	0	4	1	0	0	0	0	0	0	120	300	1
862	THA	⩾ 60	1	21.0498	5	6	16.9406	15130.6	0	0	0	0	0	0	0	0	0	0	0	3	0	0	0	0	0	0	0	100	300	1
863	THA	⩾ 60	1	24.4418	5	4	16.1287	14225.5	1	0	0	0	0	0	0	0	0	0	0	4	0	0	0	0	0	0	0	100	350	1
864	THA	70 - 79	1	22.2041	3	6	17.0264	11901	0	0	0	0	0	0	0	0	0	0	0	4	0	0	0	0	0	0	0	140	350	0
865	THA	70 - 79	0	19.3821	7	6	15.9046	11927.4	0	0	0	0	0	0	0	0	0	0	0	4	0	0	0	0	0	0	0	100	200	1
866	THA	⩾ 60	0	22.8928	7	4	21.0055	9087.88	0	0	0	0	0	0	0	0	0	0	0	3	0	0	0	0	0	0	0	100	350	1
867	THA	70 - 79	0	24.0346	5	4	20	10263.4	1	0	1	0	0	0	0	0	0	0	0	6	0	0	0	0	0	0	0	120	250	1
868	THA	⩾ 60	0	21.4844	0	11	25.8068	9319.92	0	0	0	0	0	0	0	0	0	0	0	3	0	0	0	0	0	0	0	180	600	1
869	THA	80 - 89	0	18.7305	5	9	22.9136	14883.7	1	0	0	0	0	0	0	0	0	0	0	5	0	0	1	0	0	0	0	100	350	1
870	THA	70 - 79	1	25.7117	5	4	19.9654	15822.3	0	0	0	0	0	0	0	0	0	0	0	4	0	0	0	0	0	0	0	130	300	1
871	THA	80 - 89	0	23.2335	2	6	19.9921	14541.2	0	0	0	0	0	0	0	0	0	0	0	4	0	0	0	0	0	0	0	90	100	1
872	THA	⩾ 60	0	25.4028	2	5	19.9461	14364.1	1	0	0	0	0	0	0	0	0	0	0	4	0	0	0	0	0	0	0	130	200	1
873	THA	70 - 79	0	22.151	5	3	27	7495.54	0	0	0	0	0	0	0	0	0	0	0	4	0	0	0	0	0	1	0	110	200	1
874	THA	70 - 79	0	20.0288	5	5	24	10342.6	1	0	0	0	0	0	0	0	0	0	0	5	0	0	0	1	0	0	0	110	200	0
875	THA	⩾ 60	0	16.1354	3	5	25	9546.24	0	0	0	0	0	0	0	0	0	0	0	3	0	0	0	0	1	0	0	110	200	0
876	THA	⩾ 60	0	23.0469	5	5	15.9905	15283.3	1	0	1	0	0	0	0	0	0	0	0	5	0	0	0	0	0	0	0	120	300	0
877	THA	70 - 79	0	24.0346	5	5	20	10263.4	1	0	1	0	0	0	0	0	0	0	0	6	0	0	0	0	0	0	0	120	250	1
878	THA	80 - 89	1	21.5139	3	5	35	8563.37	1	0	0	0	0	0	0	0	0	0	0	5	0	0	0	0	0	0	0	150	200	1
